# Supplementary material for: Exploratory Structural Equation Modeling: Practical Guidelines and Tutorial With a Convenient Online Tool for Mplus
Source: Front Psychiatry. 2022 Jan 7;12:795672. doi: 10.3389/fpsyt.2021.795672 (PMC8779472; doi:10.3389/fpsyt.2021.795672)
Supplement: Supplementary file 1 [file Data_Sheet_1.ZIP]

Archive with 19 entries (13 files):
- Supplementary Material/
- Supplementary Material/0.  DATA/
- Supplementary Material/0.  DATA/Mplus.sav
- Supplementary Material/0.  DATA/mplus.txt
- Supplementary Material/1.  ICM-CFA/
- Supplementary Material/1.  ICM-CFA/0. MEASUREMENT MODEL 0 - SINGLE FIRST ORDER FACTOR.inp
- Supplementary Material/1.  ICM-CFA/1. MEASUREMENT MODEL 1 - THREE FIRST ORDER FACTORS.inp
- Supplementary Material/1.  ICM-CFA/2. MEASUREMENT MODEL 2 - SECOND ORDER FACTORIAL MODEL.inp
- Supplementary Material/1.  ICM-CFA/3. MEASUREMENT MODEL 3 - BI-FACTOR CFA .inp
- Supplementary Material/2.  ESEM/
- Supplementary Material/2.  ESEM/4. ESEM MEASUREMENT MODEL - THREE FACTOR.inp
- Supplementary Material/2.  ESEM/5. ESEM MEASUREMENT MODEL - H-ESEM.inp
- Supplementary Material/2.  ESEM/6. ESEM MEASUREMENT MODEL - BIFACTOR .inp
- Supplementary Material/2.  ESEM/7. ESEM MEASUREMENT MODEL - ESEM with CFA.inp
- Supplementary Material/3.  OMEGA/
- Supplementary Material/3.  OMEGA/8.  BIFACTOR CFA - OMEGA.xlsx
- Supplementary Material/3.  OMEGA/9.  BIFACTOR ESEM -  OMEGA.xlsx
- Supplementary Material/4.  ESEM within CFA/
- Supplementary Material/4.  ESEM within CFA/10.  STRUCTURAL MODEL.inp
