# Supplementary material for: Exploratory Structural Equation Modeling: Practical Guidelines and Tutorial With a Convenient Online Tool for Mplus
Source: Front Psychiatry. 2022 Jan 7;12:795672. doi: 10.3389/fpsyt.2021.795672 (PMC8779472; doi:10.3389/fpsyt.2021.795672)
Supplement: Supplementary file 1 [file Data_Sheet_1.ZIP › Supplementary Material/0. DATA/mplus.txt]

5336	19	1	5	5	5	4	4	1	1	1	4	5	5	4	5	4	6	4	6	5	4	5	2	5	4	4	5	4	5	5	4	3	5	6	5
5337	19	1	5	4	5	1	1	1	4	4	5	6	5	4	5	5	6	4	5	4	1	5	4	5	5	2	3	3	4	4	3	4	4	4	4
5338	19	1	5	5	6	5	4	4	5	5	4	6	4	2	3	5	6	5	5	5	1	4	4	5	5	5	5	6	4	5	6	4	6	4	5
5339	19	1	2	5	4	4	4	2	2	4	5	5	6	5	5	5	4	2	4	3	4	4	2	3	3	4	5	4	3	4	5	6	4	4	4
5340	19	1	6	6	6	4	4	3	1	6	6	6	6	3	6	5	6	4	5	4	1	5	2	4	5	5	5	3	5	5	3	7	4	5	4
5341	19	1	6	6	6	6	6	1	5	5	5	6	6	6	5	6	6	3	4	3	1	5	4	4	5	3	5	4	4	4	4	3	4	4	5
5342	19	1	2	4	1	4	4	3	5	4	4	5	5	4	3	5	6	4	6	6	5	3	3	3	3	7	7	6	6	6	7	6	7	5	6
5343	19	1	6	6	5	5	6	6	3	6	5	6	5	6	5	6	6	4	3	6	1	5	4	5	5	4	3	5	3	5	4	3	5	4	5
5344	19	1	5	5	4	4	4	2	5	2	5	4	5	5	4	5	6	6	6	6	1	5	4	5	5	5	5	5	4	5	4	5	5	6	5
5345	19	1	6	6	6	6	6	2	5	1	6	6	6	1	2	3	6	6	6	6	5	5	5	5	2	5	6	5	4	5	5	4	6	3	5
5346	19	1	4	3	4	5	2	3	4	2	4	2	2	3	4	3	4	3	3	4	4	4	5	3	2	6	6	6	3	5	6	6	5	4	6
5347	19	1	3	3	3	3	4	2	4	3	3	3	5	2	3	3	5	5	5	5	1	5	3	4	5	6	5	6	4	5	7	4	7	3	5
5348	19	1	4	5	4	3	3	4	5	4	4	3	5	5	4	5	5	5	6	5	1	5	3	3	3	6	6	6	6	6	6	7	5	7	6
5349	19	1	4	6	5	6	4	6	5	5	5	6	6	5	4	5	4	4	4	3	3	4	3	4	5	7	5	6	6	6	7	6	7	7	7
5350	19	1	4	6	3	2	6	1	1	6	6	6	4	6	3	6	4	6	6	6	3	5	4	2	4	5	5	3	5	5	5	4	5	6	6
5351	19	1	5	5	5	2	6	2	3	5	4	5	5	3	4	5	6	6	6	6	2	5	4	5	5	4	5	5	4	5	4	3	4	4	5
5352	19	1	6	6	6	5	6	4	5	4	5	4	6	6	5	5	5	3	4	4	1	5	4	4	4	3	5	5	4	4	4	4	4	3	4
5353	19	1	5	6	5	2	4	1	3	1	6	5	6	4	6	6	6	1	6	4	1	5	1	4	5	4	6	4	3	4	4	4	4	4	4
5354	19	1	4	5	3	3	4	2	4	3	3	3	4	4	5	6	6	6	6	5	1	4	4	4	4	5	5	5	5	6	4	5	5	5	5
5355	19	1	3	2	6	4	4	1	4	2	5	6	5	4	3	6	6	5	5	5	2	2	3	3	4	4	6	4	4	4	5	5	5	4	4
5356	19	1	5	5	5	2	2	1	5	2	2	5	5	1	1	2	5	5	5	5	2	5	3	4	4	2	3	4	3	3	3	3	4	3	4
5357	19	1	4	5	4	2	2	1	4	2	4	3	5	2	3	3	6	6	2	2	2	5	3	2	3	5	6	5	5	3	7	4	7	4	5
5358	19	1	6	6	6	4	2	3	5	2	6	6	6	3	6	4	6	6	6	5	1	5	1	3	4	3	5	3	3	3	3	4	4	6	5
5359	19	1	6	6	6	4	4	4	1	4	4	5	6	5	5	6	5	6	4	4	2	5	3	5	5	2	4	3	3	4	3	4	4	4	5
5360	19	1	4	5	5	3	1	1	2	2	3	5	2	2	3	4	6	6	5	6	1	4	3	4	5	5	6	5	4	5	6	4	4	5	6
5361	19	1	5	6	5	5	5	2	2	4	5	6	5	1	5	5	6	4	6	5	2	4	2	4	4	3	3	3	4	3	4	4	4	4	4
5362	19	1	4	6	4	5	5	2	5	2	5	5	5	5	5	5	6	4	5	5	1	5	3	5	5	2	4	3	4	3	4	3	4	4	4
5363	19	1	5	5	4	4	4	3	4	4	3	4	4	3	4	4	5	4	4	4	3	3	4	2	3	4	6	4	4	4	4	4	4	4	5
5364	19	1	5	5	5	5	5	1	4	2	5	5	5	1	5	5	5	2	4	4	3	4	3	4	4	2	4	3	3	4	3	4	4	5	4
5365	19	1	4	6	5	5	4	4	4	4	4	4	5	5	5	6	6	6	6	6	1	5	5	5	5	5	6	5	5	6	6	4	5	4	6
5366	19	1	3	3	3	1	1	1	3	3	3	6	6	3	6	6	6	5	5	6	1	4	1	2	2	5	6	3	4	6	5	4	4	6	4
5367	19	1	6	6	5	5	5	2	5	5	4	5	6	5	5	5	6	6	6	6	1	4	4	4	4	2	4	3	3	4	3	4	4	3	4
5368	19	1	4	4	4	5	3	1	4	4	5	5	5	3	5	4	5	3	5	5	1	4	3	3	3	3	4	3	4	5	3	4	4	5	5
5369	19	1	5	4	4	4	6	4	3	4	6	6	4	1	6	4	4	5	4	4	4	2	3	5	4	5	7	5	5	6	5	6	4	4	5
5370	19	1	5	5	5	4	4	3	3	5	6	5	6	4	5	3	5	5	5	4	1	5	2	3	4	2	3	4	3	3	4	4	4	3	4
5371	19	1	3	3	3	3	3	2	2	5	2	2	3	2	5	4	6	5	5	5	4	2	3	3	1	4	5	5	3	5	4	5	5	5	5
5372	19	1	5	5	5	2	5	1	5	5	5	5	6	5	5	5	6	3	6	5	2	4	4	5	2	5	6	7	3	5	6	6	4	4	4
5373	19	1	1	6	6	6	5	1	1	5	6	6	4	3	6	6	6	6	6	6	1	5	1	4	5	3	5	4	4	3	4	6	4	4	4
5374	19	1	6	6	5	6	1	2	4	2	4	6	6	4	2	6	6	4	5	2	1	4	1	1	3	2	5	3	3	4	3	4	4	4	4
5375	19	1	5	5	5	4	5	4	4	5	4	5	5	4	5	5	6	6	6	6	2	2	4	4	3	4	5	4	4	6	4	5	4	4	5
5376	19	1	5	5	5	5	5	4	5	4	5	5	5	5	4	5	5	2	5	5	2	5	2	4	4	4	4	5	4	5	4	4	4	6	5
5377	19	1	3	4	6	3	2	2	2	4	3	4	3	3	4	3	6	5	6	6	2	5	4	4	4	6	7	6	4	6	7	7	5	5	6
5378	19	1	3	3	4	4	2	1	2	5	4	5	2	2	4	3	2	2	3	3	2	3	2	3	4	6	6	5	5	6	5	7	5	6	6
5379	19	1	3	4	3	3	1	1	3	3	4	4	1	2	3	2	4	4	5	4	3	4	4	3	4	4	5	4	4	5	5	4	4	6	5
5380	19	1	3	5	4	2	4	1	1	2	1	1	3	1	2	2	5	6	4	4	4	5	3	3	4	5	6	4	4	5	4	4	4	3	5
5381	19	1	4	5	4	3	3	1	4	3	3	3	3	3	2	3	6	3	6	4	4	5	2	5	4	6	6	6	6	6	6	5	6	6	6
5382	19	1	4	6	4	4	4	3	6	6	5	5	4	4	4	5	6	2	6	6	3	5	5	5	3	5	5	5	6	5	4	4	5	4	5
5383	19	1	4	5	5	5	4	4	5	4	5	5	5	3	3	4	5	5	5	4	2	5	4	5	5	4	3	4	4	5	5	4	4	4	4
5384	19	1	5	5	6	2	6	4	5	5	5	6	5	4	5	6	6	5	5	5	2	4	2	3	3	3	3	4	5	5	3	6	5	3	5
5385	19	1	5	5	5	5	5	3	5	4	5	5	5	5	5	5	5	4	5	5	2	5	2	4	3	2	3	3	3	3	3	4	4	3	4
5386	19	1	5	5	5	5	5	3	3	4	5	6	6	5	6	6	6	5	6	6	3	5	3	5	4	2	3	3	4	3	4	3	4	4	4
5387	19	1	5	6	3	5	5	4	4	3	5	6	5	4	5	4	3	5	4	4	3	3	2	3	4	5	6	5	4	5	3	3	5	5	5
5388	19	1	5	5	5	4	3	3	5	5	6	6	6	5	5	5	5	5	5	5	4	3	2	2	3	1	4	3	3	4	3	3	4	3	4
5389	19	1	3	5	4	3	3	1	3	3	3	4	4	2	2	3	6	3	5	5	2	4	2	5	5	6	6	6	5	6	6	6	4	5	6
5390	19	1	5	6	6	1	3	1	3	5	1	6	5	2	6	1	6	6	4	4	4	5	4	3	5	5	6	5	5	5	6	4	5	4	6
5391	19	1	5	5	5	4	5	4	2	3	5	5	6	5	6	5	5	3	6	4	4	4	3	3	2	6	6	6	4	6	6	7	6	5	6
5392	19	1	5	6	5	1	5	1	3	1	2	5	3	4	4	5	5	1	5	4	2	4	1	3	3	2	3	3	3	3	3	3	4	3	4
5393	19	1	4	5	4	6	6	2	4	1	5	5	5	5	6	5	6	6	6	6	1	1	4	5	5	6	5	7	6	6	7	7	5	6	6
5394	19	1	4	4	5	3	4	3	5	2	4	4	5	2	4	4	4	2	2	3	2	4	1	2	4	5	5	3	3	5	4	7	4	6	6
5395	19	1	4	5	3	2	2	3	4	4	4	4	5	4	4	5	5	5	6	5	2	5	3	4	4	5	5	5	3	5	5	3	4	5	6
5396	19	1	5	6	5	6	6	4	4	5	6	5	6	5	6	6	5	5	6	6	1	3	2	1	1	4	5	3	5	4	3	3	5	5	5
5397	19	1	5	5	5	3	5	5	4	4	5	5	5	4	5	6	5	6	5	6	2	4	2	4	2	4	5	3	5	5	3	4	5	5	6
5398	19	1	4	5	5	4	5	4	6	5	5	5	6	4	5	5	5	5	5	5	5	5	5	5	4	3	6	4	4	4	4	4	5	3	4
5399	19	1	5	5	6	6	6	4	5	4	3	5	4	2	2	3	5	4	4	4	3	4	4	4	4	4	4	4	6	4	3	4	5	6	5
5400	19	1	3	4	4	3	4	1	1	5	3	5	4	4	2	4	5	5	4	5	3	5	5	4	3	5	4	5	5	5	6	4	6	4	6
5401	19	1	3	3	3	3	2	1	1	1	4	3	4	3	3	3	5	3	5	3	2	4	4	4	4	5	5	5	4	5	4	6	4	6	5
5402	19	1	2	4	4	2	2	1	4	4	1	4	3	3	4	1	6	6	6	5	5	4	4	4	1	6	5	5	6	6	6	6	4	6	6
5403	19	1	5	2	4	6	1	1	2	2	4	5	5	2	2	2	5	4	4	3	2	4	3	3	3	4	3	3	4	5	6	4	4	4	5
5404	19	1	6	6	6	4	4	2	4	3	6	6	6	3	6	6	6	5	6	5	1	5	2	5	5	3	4	4	4	5	4	3	4	4	4
5405	19	1	4	4	4	4	4	4	4	4	3	3	4	4	4	4	6	5	5	6	1	4	4	4	4	5	6	5	3	5	6	6	5	5	5
5406	19	1	6	6	5	4	5	1	3	3	5	5	5	4	6	6	6	6	6	5	1	5	3	4	4	6	6	6	7	6	5	6	5	6	5
5407	19	1	4	4	6	2	4	2	4	4	5	5	4	2	5	4	6	5	4	5	1	5	3	2	4	4	4	5	5	4	6	5	5	4	5
5408	19	1	2	4	4	5	5	1	1	6	5	6	4	3	1	2	3	2	5	5	1	5	2	5	5	6	4	5	6	6	4	3	5	6	6
5409	19	1	4	5	5	5	5	1	1	4	4	5	5	3	4	5	6	4	5	5	1	5	4	4	5	4	4	3	4	4	3	5	4	6	4
5410	19	1	5	5	6	6	5	4	5	5	5	5	6	6	5	6	5	5	5	5	2	5	3	3	3	3	6	3	4	4	3	4	4	4	4
5411	19	1	6	6	6	1	5	1	1	1	1	1	6	1	1	1	6	5	1	3	3	3	1	1	1	3	4	5	3	5	3	3	4	3	4
5412	19	1	5	5	5	2	5	1	2	1	1	3	5	3	3	3	6	4	5	4	1	5	4	4	4	5	5	5	5	5	6	4	5	5	5
5413	19	1	5	5	5	5	5	4	5	5	5	5	5	3	5	5	5	5	5	5	2	4	4	4	4	2	4	3	3	4	4	3	4	3	4
5414	19	1	4	4	4	2	3	1	3	4	5	5	5	4	5	5	5	4	3	2	1	5	1	3	3	4	4	3	3	5	6	5	4	5	4
5415	19	1	5	5	5	3	5	1	1	1	1	1	5	3	5	5	6	3	5	3	1	5	3	3	3	2	3	3	3	3	3	3	4	3	5
5416	19	1	5	6	6	1	5	5	5	5	4	6	5	3	5	5	5	5	5	2	2	4	3	3	3	3	5	3	3	4	3	4	5	3	4
5417	19	1	2	3	3	2	1	1	3	2	3	4	4	2	2	6	5	5	6	5	4	3	3	3	4	5	5	5	4	6	4	6	4	6	6
5418	19	1	5	5	5	5	5	5	5	5	5	5	4	4	4	4	5	3	6	5	1	4	3	4	4	4	5	4	5	4	4	3	5	4	5
5419	19	1	5	6	5	5	5	1	1	5	4	5	6	3	3	4	5	3	4	5	3	4	1	3	4	1	4	3	3	4	3	3	4	3	4
5420	19	1	4	3	4	2	4	1	4	2	4	6	6	2	4	4	6	5	4	6	1	5	3	3	5	2	3	3	3	5	3	3	4	3	5
5421	19	1	4	6	5	5	3	1	3	6	5	6	6	2	6	4	6	5	5	4	1	5	4	3	5	5	5	4	6	6	6	6	4	6	6
5422	19	1	6	6	6	6	5	1	5	3	6	6	6	6	6	6	6	3	6	6	2	5	4	5	3	5	6	3	4	5	6	5	6	5	4
5423	19	1	5	6	5	5	4	4	4	5	5	5	6	5	6	6	5	4	5	5	1	3	2	3	3	2	4	3	3	4	3	4	4	4	4
5424	19	1	6	5	6	4	5	4	5	4	6	6	6	4	5	4	6	4	5	4	2	3	1	2	2	2	4	3	3	4	3	3	4	4	5
5425	19	1	5	5	5	5	2	4	5	4	6	6	6	3	5	4	6	5	6	5	1	4	1	3	3	4	4	5	3	5	5	4	4	5	4
5426	19	1	3	5	5	4	4	3	4	3	3	4	4	3	4	3	4	5	4	5	3	4	3	3	3	3	4	3	3	5	5	6	4	4	5
5427	19	1	1	2	4	4	1	1	2	1	1	2	2	2	2	1	3	3	3	3	1	5	5	5	5	6	6	6	6	6	7	6	6	7	6
5428	19	1	5	4	5	4	4	3	3	3	3	4	4	3	4	4	5	4	5	4	4	2	1	2	3	3	5	3	4	5	4	4	4	4	4
5429	19	1	5	6	5	5	5	3	6	6	6	5	6	5	5	6	6	6	6	5	1	5	1	1	1	3	5	3	3	5	4	4	5	3	4
5430	19	1	5	5	5	5	5	5	6	4	5	5	5	5	5	5	6	1	6	6	1	5	1	5	5	4	5	5	3	4	4	4	6	4	5
5431	19	1	5	4	5	4	4	2	1	2	5	5	5	4	5	5	6	3	4	4	2	4	4	4	4	5	6	5	4	3	6	6	4	6	5
5432	19	1	5	6	5	5	5	3	4	4	5	6	5	4	5	6	6	6	6	6	1	5	1	3	3	2	3	3	4	3	4	4	4	4	4
5433	19	1	6	6	6	6	4	6	6	4	6	6	4	4	1	6	6	6	6	4	1	5	3	5	3	5	4	5	6	6	6	5	6	5	5
5434	19	1	5	4	4	3	3	1	4	4	4	4	4	3	3	4	6	6	6	6	3	4	2	4	4	5	4	5	5	5	3	6	4	6	4
5435	19	1	6	6	4	4	5	3	4	4	5	5	6	4	5	5	6	6	6	6	1	5	2	1	3	1	4	3	3	4	3	3	4	3	4
5436	19	1	6	5	6	6	4	4	5	5	5	5	1	3	4	6	6	4	5	6	3	2	2	3	5	5	5	4	4	3	6	6	7	4	5
5437	19	1	1	1	1	1	1	2	2	2	1	2	3	2	2	2	2	3	4	5	2	3	1	2	3	7	6	6	6	7	7	7	7	6	7
5438	19	1	4	3	4	3	4	3	3	2	4	4	4	3	4	4	5	2	5	5	1	5	1	1	2	3	4	4	4	4	4	3	4	3	4
5439	19	1	5	6	5	5	5	3	5	4	5	5	5	5	5	5	6	2	6	5	1	5	4	4	4	3	4	3	3	4	4	4	4	4	5
5440	19	1	4	6	4	5	6	2	3	5	4	6	4	4	4	3	5	5	4	4	5	4	4	2	5	5	5	5	5	6	4	5	5	6	6
5441	19	1	2	2	4	1	1	1	2	1	2	3	3	1	2	1	5	5	5	5	3	3	3	3	3	3	4	3	4	5	3	5	4	3	4
5442	19	1	5	5	5	1	3	1	3	1	3	4	6	4	4	4	6	4	4	3	4	3	4	4	4	5	7	5	4	6	6	5	5	3	5
5443	19	1	4	3	3	2	3	2	2	2	3	3	4	3	2	3	5	4	4	4	4	4	3	4	4	5	3	6	4	5	4	3	4	6	5
5444	19	1	3	5	4	2	3	2	2	3	4	5	5	4	5	5	5	4	5	6	2	4	3	4	4	3	4	4	3	4	4	4	4	4	5
5445	19	1	3	4	3	5	5	2	2	2	3	3	4	3	4	4	3	4	4	4	1	5	3	4	3	3	5	3	3	5	5	5	4	5	4
5446	19	1	5	5	5	1	5	1	5	5	5	5	6	2	4	5	5	3	3	2	1	4	3	3	4	4	5	4	3	6	3	4	4	5	4
5447	19	1	5	6	4	6	5	3	4	5	6	5	4	4	5	5	6	6	6	6	1	4	3	4	4	5	5	5	5	5	4	4	4	6	5
5448	19	1	3	5	4	4	2	2	4	4	5	5	4	5	5	5	6	5	6	5	3	5	4	4	3	5	5	5	4	5	6	7	5	4	6
5449	19	1	2	5	3	2	6	2	4	2	4	5	4	1	5	4	4	5	4	2	4	5	4	4	4	5	5	5	5	6	5	5	4	5	6
5450	19	1	5	5	5	3	4	1	3	1	2	5	4	1	2	4	6	3	3	4	3	4	2	4	4	5	5	6	5	5	4	5	6	5	6
5451	19	1	5	5	5	4	1	2	3	2	1	6	4	1	2	6	5	5	5	5	2	5	2	3	4	3	4	5	3	5	3	4	4	4	4
5452	19	1	6	6	6	6	6	2	4	1	5	6	6	5	6	6	6	2	4	5	1	3	3	3	4	5	6	4	4	4	3	6	4	6	4
5453	19	1	1	4	5	3	1	1	2	2	2	2	1	4	4	4	6	6	6	6	2	5	4	5	4	7	6	7	7	7	7	6	7	7	7
5454	19	1	4	5	5	4	5	3	4	5	5	6	6	4	5	5	5	6	6	6	2	3	3	4	4	4	5	5	3	5	6	4	4	4	4
5455	19	1	6	6	6	5	6	5	6	6	6	6	6	1	2	6	6	6	6	3	1	5	1	3	5	2	4	3	3	4	3	3	4	3	5
5456	19	1	1	2	2	4	4	2	3	2	2	4	1	2	1	1	3	5	6	5	3	5	4	5	5	7	7	7	7	7	7	7	7	7	7
5457	19	1	5	6	6	4	5	4	6	4	5	6	6	5	4	4	5	3	5	5	2	4	2	3	4	2	5	3	3	3	3	3	4	3	5
5458	19	1	3	5	3	2	4	1	5	4	4	4	4	3	4	2	5	3	3	4	4	4	4	4	4	6	5	6	5	6	6	4	5	5	6
5459	19	1	4	3	4	1	5	1	3	1	2	4	5	1	5	1	5	5	5	6	1	5	1	3	3	5	6	5	3	6	6	3	5	3	5
5460	19	1	5	4	4	2	6	1	1	3	5	5	6	4	3	2	6	2	4	4	4	2	2	3	3	4	6	5	4	3	4	4	4	4	4
5461	19	1	4	5	3	2	5	1	2	2	3	5	4	4	4	3	6	5	6	5	1	3	2	4	3	5	4	6	4	5	4	4	4	5	5
5462	19	1	6	5	6	4	3	3	4	4	5	5	4	4	5	5	6	5	5	5	2	2	3	3	4	1	4	3	3	4	3	3	4	3	4
5463	19	1	2	2	3	1	3	1	1	1	2	1	3	2	1	1	6	4	5	4	4	4	4	4	3	6	6	6	6	6	6	4	5	6	6
5464	19	1	4	3	3	2	1	1	2	2	4	4	4	4	5	5	6	4	5	4	1	5	1	4	3	5	5	6	3	5	5	6	4	4	5
5465	19	1	5	5	5	2	1	1	6	1	2	6	5	1	5	5	5	1	5	5	3	3	1	2	2	3	5	5	4	5	3	4	4	4	4
5466	19	1	2	2	2	2	2	1	1	1	3	3	1	2	2	2	6	5	3	3	3	5	5	5	3	6	4	6	4	6	4	5	5	4	7
5467	19	1	5	5	5	3	2	2	5	3	5	5	5	5	4	4	6	3	6	5	3	4	2	3	3	3	3	5	4	4	4	4	5	3	4
5468	19	1	4	1	3	3	3	2	2	3	4	2	3	2	2	2	4	3	4	4	2	4	3	3	3	3	4	5	3	5	5	6	4	3	4
5469	19	1	5	5	4	3	3	1	3	2	2	4	5	4	4	5	6	3	4	4	3	5	5	5	4	4	6	4	4	4	4	5	4	6	4
5470	19	1	5	5	5	4	4	4	3	3	4	5	5	4	5	6	5	3	5	5	2	4	2	3	2	5	5	5	6	5	5	6	4	5	6
5471	19	1	4	4	5	2	2	2	1	1	1	2	3	4	2	3	5	5	6	5	4	4	4	4	4	3	5	5	3	3	3	4	5	4	5
5472	19	1	3	5	5	5	5	2	3	3	5	6	4	3	5	5	6	6	6	6	1	5	4	5	5	5	5	4	3	5	4	4	5	6	6
5473	19	1	3	3	4	2	4	1	3	4	4	4	4	2	4	4	4	3	4	4	3	2	4	4	4	3	5	5	3	4	3	4	4	5	4
5474	19	1	5	5	6	4	4	1	5	3	5	5	6	5	5	6	6	3	6	5	1	4	3	5	4	3	4	4	3	3	3	4	4	3	4
5475	19	1	4	5	4	4	4	2	3	2	4	4	2	1	6	5	6	5	6	5	1	5	5	5	5	2	4	3	3	3	4	4	4	3	4
5476	19	1	5	5	6	4	4	3	5	4	5	5	5	4	4	5	5	2	5	5	2	4	3	4	4	3	5	4	4	4	4	4	4	3	4
5477	19	1	6	6	6	6	6	5	5	1	4	5	4	5	3	6	6	5	6	6	2	4	2	4	4	2	4	3	3	3	3	3	4	3	4
5478	19	1	4	5	5	2	1	4	5	2	4	4	2	1	2	2	6	1	5	4	4	3	3	3	2	5	4	6	6	6	4	4	5	4	6
5479	19	1	1	1	1	1	1	6	1	6	6	6	1	1	1	1	1	1	1	4	1	5	5	5	4	7	7	7	7	6	6	7	7	7	7
5480	19	1	2	4	3	3	3	3	3	5	4	4	3	3	4	3	4	3	3	5	3	4	4	4	3	5	6	5	3	6	6	4	6	3	5
5481	19	1	4	4	4	4	4	3	4	4	4	4	5	4	3	4	6	6	6	6	3	5	4	4	3	6	6	5	6	6	7	4	6	6	7
5482	19	1	4	6	5	4	6	2	4	4	5	5	5	4	5	5	6	5	6	6	2	1	4	4	3	3	3	4	3	5	4	5	4	5	4
5483	19	1	5	6	6	6	6	6	5	5	5	5	5	5	5	6	6	6	6	6	1	1	1	4	4	3	3	4	4	3	4	5	4	4	4
5484	19	1	5	5	5	5	4	2	1	1	3	6	6	2	1	2	6	5	6	5	1	5	2	4	4	3	4	5	3	4	4	4	4	5	4
5485	19	1	5	4	5	5	6	3	3	3	4	5	5	5	4	4	6	4	5	5	1	5	3	3	4	4	5	5	4	5	5	4	4	5	5
5486	19	1	5	4	5	4	3	3	3	3	4	5	5	2	3	3	5	3	5	4	3	4	3	4	3	4	5	3	3	6	4	5	5	4	6
5487	19	1	5	4	4	4	4	5	5	4	5	5	4	5	4	5	4	4	4	4	4	5	5	5	5	6	7	6	5	6	7	4	7	5	6
5488	19	1	6	5	6	3	5	4	5	5	4	5	5	4	5	4	6	6	6	6	1	5	4	5	5	3	4	3	4	4	4	3	5	5	5
5489	19	1	5	6	6	5	6	4	6	4	5	6	5	1	4	5	5	3	5	5	3	4	4	5	5	5	4	5	4	5	4	3	6	5	6
5490	19	1	3	3	1	2	1	2	1	2	2	3	2	2	2	2	2	3	4	3	4	2	4	5	3	7	7	7	7	7	7	7	7	7	7
5491	19	1	6	6	6	3	5	4	5	4	4	5	5	5	1	5	6	6	6	5	3	4	5	4	4	4	5	5	3	5	4	3	4	4	4
5492	19	1	6	6	6	6	6	3	4	5	5	5	5	5	5	5	6	5	6	4	1	2	1	2	3	5	5	3	5	6	6	6	4	4	4
5493	19	1	5	6	6	4	4	3	4	4	5	5	4	4	5	4	6	4	5	5	1	5	2	3	4	5	5	6	4	5	5	3	5	5	6
5494	19	1	5	5	5	5	5	4	3	5	5	5	5	5	5	5	4	3	5	5	1	5	2	3	4	6	4	6	5	6	6	4	6	5	6
5495	19	1	4	3	4	2	3	3	4	2	3	3	5	2	3	3	3	2	3	3	2	5	3	4	4	5	6	5	4	6	4	4	4	5	6
5496	19	1	6	6	6	4	6	1	5	6	5	6	6	2	5	6	6	6	6	6	2	4	4	5	4	2	4	3	3	3	3	4	4	4	5
5497	19	1	3	5	6	1	2	2	5	2	2	2	2	2	2	2	4	3	4	4	4	4	5	5	5	3	3	3	4	4	4	4	4	6	5
5498	19	1	4	4	5	4	4	4	4	4	5	5	5	4	4	5	5	4	5	5	3	3	2	3	3	2	4	3	4	3	3	4	4	4	4
5499	19	1	2	5	3	2	2	2	3	3	2	2	3	2	3	2	5	5	3	3	2	4	3	3	3	5	6	6	6	6	4	4	5	5	6
5500	19	1	2	6	4	2	1	1	2	6	4	6	3	4	5	2	4	1	5	2	1	5	3	3	4	4	5	3	3	4	4	3	4	6	6
5501	19	1	5	5	5	5	5	3	5	3	5	5	5	5	5	5	6	2	6	4	1	5	2	5	5	2	3	3	4	4	4	3	4	3	4
5502	19	1	2	5	5	4	4	1	5	4	4	5	5	4	4	5	4	4	4	4	3	4	3	3	3	3	5	3	3	3	4	4	4	6	4
5503	19	1	5	6	6	4	6	2	2	5	5	6	6	6	5	5	6	5	6	5	3	3	3	4	4	3	5	4	3	4	3	4	4	3	4
5504	19	1	3	3	3	1	5	2	2	2	4	5	5	1	2	3	6	3	4	6	4	5	4	4	3	5	6	5	5	5	5	6	5	6	4
5505	19	1	6	6	6	5	5	3	5	5	6	6	6	5	6	6	6	5	5	5	1	5	2	3	4	2	3	3	3	3	3	4	4	3	4
5506	19	1	4	5	4	3	4	2	2	1	3	4	4	3	4	3	5	4	4	4	1	4	3	4	4	2	3	3	4	4	3	4	4	4	5
5507	19	1	5	5	6	6	6	4	5	4	4	6	6	4	3	5	3	2	1	3	4	4	4	5	5	3	4	5	3	3	3	4	4	4	4
5508	19	1	4	4	3	2	4	4	2	3	2	4	3	2	2	2	6	5	6	5	4	5	4	4	3	6	6	6	5	6	5	3	6	5	5
5509	19	1	5	6	6	4	4	3	3	2	1	2	3	1	2	3	6	5	4	4	3	5	4	4	4	2	4	4	3	4	3	3	4	3	4
5510	19	1	5	4	4	4	1	1	2	1	1	2	2	2	1	1	3	2	5	3	5	5	5	5	5	4	3	4	5	4	4	5	5	4	4
5511	19	1	5	6	5	6	6	2	6	2	5	5	5	2	5	6	6	6	6	6	1	5	4	5	5	4	6	5	3	5	3	4	4	3	4
5512	19	1	4	4	4	2	2	2	4	3	4	5	5	4	2	5	5	4	4	3	3	4	3	4	3	3	4	4	3	5	4	4	4	4	4
5513	19	1	5	6	5	5	5	4	5	5	5	6	5	1	6	2	6	5	6	6	1	5	3	5	5	3	4	3	3	4	3	4	4	5	5
5514	19	1	2	5	3	2	2	1	4	3	5	3	2	3	4	4	6	6	5	6	1	5	5	5	5	6	6	5	7	6	7	6	5	6	6
5515	19	1	5	5	5	4	1	1	4	3	5	5	5	5	5	6	5	6	5	4	3	3	2	2	2	3	5	5	3	4	3	4	4	5	4
5516	19	1	4	6	5	5	6	1	5	5	5	6	6	5	4	5	6	4	5	5	2	5	2	4	4	3	4	3	3	3	4	4	4	4	4
5517	19	1	4	5	4	3	1	1	2	3	2	4	5	2	2	2	5	4	4	3	2	2	1	3	4	3	4	4	4	4	4	5	4	5	4
5518	19	1	4	4	5	1	4	1	4	6	1	6	4	2	3	5	6	5	6	5	4	5	2	3	3	5	5	4	4	6	4	5	4	5	6
5519	19	1	5	4	4	5	6	3	6	5	5	5	4	4	3	6	6	6	6	6	2	5	3	5	5	5	3	5	4	5	4	4	5	6	6
5520	19	1	5	6	6	5	5	1	4	6	5	6	5	4	5	6	5	5	4	5	1	5	4	5	5	3	5	3	3	5	3	4	5	3	5
5521	19	1	3	3	4	1	2	2	4	4	2	4	5	3	2	2	6	6	6	6	1	5	3	5	1	7	7	7	7	7	7	6	7	7	6
5522	19	1	5	5	5	3	3	1	3	1	4	4	4	3	4	4	5	5	4	5	2	3	3	4	4	3	4	3	3	3	3	6	4	4	5
5523	19	1	5	5	5	2	1	1	2	1	3	4	5	1	4	4	6	5	6	6	1	5	5	5	5	5	5	3	3	5	6	5	4	6	6
5524	19	1	6	6	6	3	6	3	1	3	3	6	6	4	6	3	6	6	5	5	1	5	2	3	5	5	4	6	3	4	6	6	4	6	6
5525	19	1	4	5	5	3	3	3	2	2	5	5	3	4	4	5	5	5	5	3	1	1	1	4	4	5	5	5	5	5	4	6	5	6	5
5526	19	1	4	6	5	4	2	1	1	5	4	5	5	2	5	4	6	3	6	5	2	4	2	3	3	5	5	5	6	5	4	6	5	6	5
5527	19	1	5	6	6	5	6	2	5	4	5	6	6	3	6	6	6	4	5	5	1	5	1	3	3	2	4	4	3	3	3	4	4	3	4
5528	19	1	5	4	2	3	2	1	2	6	6	3	4	2	3	3	4	4	3	2	3	5	3	3	2	5	6	5	5	6	5	6	4	6	5
5529	19	1	6	6	6	4	5	1	1	1	5	6	6	1	2	5	4	1	3	3	1	4	3	2	4	3	3	5	3	4	3	4	4	3	5
5530	19	1	5	4	5	5	2	3	4	4	5	5	5	5	5	5	5	3	5	5	1	5	2	4	3	3	5	3	4	3	4	5	4	3	4
5531	19	1	5	5	5	3	4	3	4	5	3	5	6	3	4	5	5	3	4	3	2	3	1	2	2	4	4	5	5	4	3	4	4	5	5
5532	19	1	4	4	5	4	4	2	2	3	3	4	4	5	3	4	5	4	4	5	4	4	4	3	4	5	4	5	5	5	4	6	5	5	6
5533	19	1	5	5	5	4	5	4	5	5	5	5	5	1	3	5	5	3	5	5	1	5	3	3	4	3	6	3	3	5	3	3	4	3	4
5534	19	1	3	6	4	3	6	1	2	1	2	5	4	1	1	3	5	2	2	2	3	4	2	4	3	4	4	5	5	4	3	4	4	5	4
5535	19	1	3	5	4	2	1	1	3	3	5	4	5	4	2	6	6	3	5	3	5	4	2	3	2	5	5	5	6	5	6	5	5	5	5
5536	19	1	5	6	5	4	6	2	4	6	6	6	5	2	4	6	6	6	6	6	2	4	2	3	3	1	4	3	3	4	3	3	4	3	4
5537	19	1	5	6	5	4	3	3	4	4	4	6	6	5	3	6	6	6	5	5	1	5	4	4	5	5	4	5	6	6	3	5	5	5	6
5538	19	1	5	5	5	2	4	4	5	3	5	5	5	3	5	5	5	5	3	5	2	4	4	4	4	3	5	4	3	4	4	4	4	3	4
5539	19	1	3	3	3	3	3	1	1	3	2	4	4	4	1	3	6	5	6	4	4	5	5	5	3	6	3	6	7	6	4	6	5	6	6
5540	19	1	5	5	5	5	2	4	5	3	5	5	6	5	5	5	6	5	6	6	1	5	3	3	3	2	3	3	4	3	3	4	4	4	5
5541	19	1	4	6	4	3	3	1	3	1	5	6	5	6	4	5	4	2	6	6	1	5	2	3	3	5	5	5	4	5	3	4	4	5	4
5542	19	1	6	6	6	6	5	3	3	3	5	6	6	1	6	6	5	2	5	5	4	4	2	3	3	2	5	3	3	3	4	3	4	3	4
5543	19	1	5	5	4	5	5	4	5	4	5	5	6	4	5	6	6	3	4	5	1	5	4	4	4	3	4	3	4	5	4	4	4	4	4
5544	19	1	5	6	5	1	2	2	5	2	2	2	6	4	5	2	6	1	5	4	1	5	2	3	5	4	4	4	4	5	4	4	4	4	5
5545	19	1	6	6	6	5	6	3	4	5	5	6	6	5	5	6	6	5	5	5	1	5	3	4	4	2	4	3	3	4	3	4	4	3	4
5546	19	1	5	5	5	4	5	5	4	5	4	6	5	4	5	6	5	5	5	5	1	5	3	4	4	2	3	3	4	3	3	4	4	3	4
5547	19	1	4	4	4	5	3	1	3	4	2	6	5	2	2	6	6	3	3	4	3	4	4	4	4	6	7	3	7	6	7	5	5	7	7
5548	19	1	4	5	4	3	4	1	4	3	2	4	5	4	5	5	5	4	5	5	3	5	4	4	4	6	6	4	3	6	7	6	6	4	6
5549	19	1	6	6	6	1	1	1	2	1	6	6	5	1	6	6	6	6	6	6	1	5	1	4	5	2	4	4	4	3	3	3	4	3	4
5550	19	1	3	2	4	1	5	1	3	1	5	5	5	1	5	1	5	3	4	2	3	3	1	4	3	5	6	5	5	6	6	7	5	5	6
5551	19	1	6	6	6	5	2	3	6	3	6	6	6	4	6	6	6	6	6	5	1	5	1	3	4	2	4	3	3	3	3	4	4	4	4
5552	19	1	5	6	5	2	5	1	3	5	5	6	5	1	6	5	6	6	6	6	1	5	2	5	5	2	4	3	3	4	3	3	5	3	5
5553	19	1	4	6	6	1	5	1	1	2	5	5	5	4	3	6	6	6	6	6	1	5	1	3	3	4	6	4	4	5	3	4	4	4	4
5554	19	1	4	5	5	6	4	5	5	5	5	5	6	5	6	5	4	5	5	5	3	5	1	3	3	4	5	4	4	5	4	5	4	6	4
5555	19	1	6	6	5	5	5	3	3	2	3	4	3	5	3	5	6	6	6	4	3	2	1	2	3	5	4	5	5	5	5	7	4	5	5
5556	19	1	5	5	6	4	5	4	3	2	5	5	5	4	5	6	6	6	4	6	1	5	3	4	5	4	3	3	4	3	4	6	4	6	5
5557	19	1	5	5	6	4	2	1	4	5	5	6	3	6	5	4	6	6	6	6	1	5	2	5	5	3	3	4	4	5	3	3	4	3	5
5558	19	1	6	5	6	4	4	3	1	2	4	3	6	3	5	3	6	4	4	4	3	5	4	4	4	4	3	3	4	5	3	6	4	4	6
5559	19	1	2	6	4	6	5	1	3	6	2	5	4	5	4	6	6	5	5	6	2	4	2	4	3	3	5	3	5	4	4	4	4	4	5
5560	19	1	3	5	5	1	5	1	4	5	4	4	4	3	3	4	5	5	3	2	2	4	3	4	3	5	6	5	6	6	4	4	6	5	6
5561	19	1	4	5	5	4	4	1	3	5	5	5	6	2	4	2	5	4	4	4	2	4	3	4	4	5	6	6	4	5	6	5	5	5	5
5562	19	1	4	2	3	2	1	1	2	1	1	2	2	1	1	2	4	3	5	6	3	4	1	4	4	4	3	5	4	4	3	5	5	4	5
5563	19	1	2	4	4	6	6	1	4	5	5	5	4	5	5	5	6	1	6	6	3	5	1	3	3	6	6	5	5	7	6	6	5	6	7
5564	19	1	6	6	6	4	4	2	5	6	5	5	6	5	6	6	6	6	6	6	1	5	3	3	5	6	4	6	5	5	6	6	5	6	6
5565	19	1	2	2	3	3	2	2	2	2	2	3	4	3	2	2	4	4	4	4	3	3	2	3	3	3	5	5	4	3	3	4	4	4	5
5566	19	1	5	6	6	3	6	1	5	6	6	6	6	6	6	6	5	3	6	5	2	4	1	3	2	3	3	3	3	4	4	6	4	4	4
5567	19	1	6	6	6	6	6	3	3	3	5	5	6	5	5	5	6	5	6	6	1	5	3	5	5	3	4	3	4	4	4	4	4	4	4
5568	19	1	5	6	5	1	1	2	3	2	5	6	5	3	5	5	6	6	6	6	2	4	3	3	4	2	3	3	3	4	3	3	4	4	4
5569	19	1	5	5	5	5	5	1	4	4	4	5	5	1	5	5	6	6	5	5	1	1	3	5	5	4	4	5	5	4	3	4	4	5	5
5570	19	1	5	5	5	4	5	4	5	5	5	5	6	5	5	5	6	6	6	6	2	4	3	3	3	4	3	5	4	4	5	4	5	3	5
5571	19	1	5	3	5	1	2	1	6	1	6	6	6	1	6	6	3	3	5	4	3	5	3	3	5	5	7	5	3	5	4	4	4	4	4
5572	19	1	6	6	6	3	5	5	6	5	5	6	6	6	6	6	6	4	6	5	1	4	4	4	4	3	5	5	3	5	4	3	4	4	6
5573	19	1	5	5	5	5	5	3	4	5	5	5	5	3	5	5	5	3	5	5	1	1	1	4	4	3	4	3	3	5	3	3	4	5	6
5574	19	1	4	5	4	5	6	4	4	4	4	4	4	5	5	5	5	3	5	5	1	4	4	4	5	3	6	3	3	4	3	4	4	4	4
5575	19	1	6	5	5	4	4	3	3	3	3	5	6	5	5	5	5	6	6	6	2	4	3	4	4	2	4	3	3	4	5	4	4	3	4
5576	19	1	5	5	5	2	5	2	1	5	4	4	5	5	5	5	5	5	6	5	3	5	1	3	3	6	4	7	4	5	6	7	5	5	4
5577	19	1	6	6	6	5	5	4	5	3	3	5	6	6	5	5	6	4	5	6	1	5	3	4	3	4	5	5	4	5	4	6	5	4	5
5578	19	1	3	3	4	2	2	2	1	3	4	4	3	1	3	3	5	4	4	3	2	1	1	3	4	5	4	5	4	5	5	6	4	5	5
5579	19	1	5	5	4	5	4	4	4	4	5	5	3	4	5	4	6	5	5	5	1	5	4	4	4	6	6	4	6	6	6	6	5	6	6
5580	19	1	5	6	5	1	3	1	3	1	5	6	4	5	5	5	6	4	6	4	1	1	1	1	1	2	4	3	3	4	3	4	4	4	4
5581	19	1	4	4	4	5	4	4	4	5	5	6	5	5	4	4	5	6	5	5	1	5	4	4	4	5	4	5	4	5	3	6	5	6	5
5582	19	1	1	1	5	3	3	1	3	5	4	5	4	3	4	5	5	2	4	4	5	2	4	4	3	4	4	4	5	5	3	3	5	6	5
5583	19	1	4	6	4	5	1	3	4	4	5	6	6	1	6	6	5	4	5	5	1	5	3	5	5	2	3	3	4	3	3	4	4	4	4
5584	19	1	6	6	6	6	6	4	6	5	6	6	6	1	5	6	6	6	6	6	1	1	1	5	5	2	4	3	3	4	3	3	4	3	4
5585	19	1	5	6	5	5	4	4	4	4	5	5	4	5	5	5	6	5	5	5	2	5	4	4	4	4	5	4	4	3	6	3	4	4	5
5586	19	1	5	6	5	4	4	2	2	1	4	5	5	2	4	5	6	6	5	6	5	4	4	4	5	4	4	4	3	5	4	5	4	5	4
5587	19	1	5	4	4	3	3	1	2	2	4	4	4	2	3	4	5	4	5	6	5	2	3	3	3	5	6	6	6	5	6	6	5	6	6
5588	19	1	5	6	6	3	6	1	6	3	5	5	6	6	3	5	6	6	5	4	2	4	3	4	4	2	3	3	3	4	4	4	4	3	4
5589	19	1	3	3	4	3	2	3	3	2	2	4	4	2	3	3	5	4	4	4	2	5	2	3	3	3	6	3	4	4	3	4	4	4	4
5590	19	1	6	5	5	4	5	1	5	3	5	6	6	4	5	4	6	3	5	4	3	2	2	3	3	5	5	4	3	5	5	6	4	5	6
5591	19	1	6	6	6	6	6	1	3	1	6	6	6	1	6	6	6	6	6	6	1	5	1	5	5	3	4	3	3	5	3	4	4	5	4
5592	19	1	5	5	5	5	5	4	5	5	5	5	6	5	5	5	6	6	6	6	1	5	5	5	5	3	4	4	4	5	3	4	4	3	5
5593	19	1	6	6	6	6	1	1	3	6	6	6	5	1	5	5	6	5	3	4	3	3	3	3	3	2	3	3	3	4	3	4	4	3	5
5594	19	1	5	5	5	2	5	2	4	2	5	6	6	2	5	3	6	5	5	5	3	5	5	5	5	3	4	5	3	4	3	4	4	3	4
5595	19	1	5	6	5	3	2	2	5	4	4	5	6	4	4	4	6	5	5	5	2	4	4	4	5	2	5	3	3	5	3	3	4	3	4
5596	19	1	4	4	4	5	6	4	4	3	3	4	5	5	5	4	5	4	4	4	2	4	4	4	4	5	3	5	6	6	5	6	5	5	6
5597	19	1	3	3	3	3	5	4	6	5	5	3	4	2	5	3	6	6	6	6	1	5	3	4	2	6	7	6	5	7	7	6	4	6	6
5598	19	1	4	5	4	5	5	3	4	2	5	5	5	4	5	5	6	2	6	6	3	3	4	4	3	2	4	4	3	3	3	3	4	3	5
5599	19	1	5	6	6	6	5	3	5	5	5	5	5	5	5	5	6	6	4	4	2	4	2	3	4	2	5	3	3	4	3	3	4	3	4
5600	19	1	4	5	5	3	5	2	5	4	2	5	5	4	5	5	5	6	6	5	3	5	4	5	5	4	6	3	4	4	4	3	5	4	4
5601	19	1	4	4	4	4	4	1	4	4	4	4	4	3	3	4	4	4	5	4	3	5	3	5	3	6	4	6	6	5	6	6	6	6	5
5602	19	1	5	5	5	1	5	2	5	3	5	5	5	1	4	5	6	2	4	3	3	4	2	2	3	4	4	4	6	4	4	3	5	5	5
5603	19	1	6	6	6	3	2	1	2	6	6	6	5	6	6	6	6	3	6	5	1	5	2	2	2	5	6	4	5	4	6	5	4	6	5
5604	19	1	2	6	5	3	5	2	1	2	4	6	6	5	5	6	6	4	4	5	3	3	3	5	4	5	4	5	5	5	6	5	4	5	6
5605	19	1	4	6	3	6	6	5	4	4	5	5	5	5	4	5	5	4	4	5	4	4	5	4	4	6	5	6	5	6	6	5	6	7	6
5606	19	1	5	5	5	4	4	4	5	4	5	5	5	5	4	5	5	6	5	5	2	4	4	4	4	4	4	3	4	5	4	3	4	6	5
5607	19	1	5	6	5	5	6	1	4	1	2	6	3	3	4	3	4	5	6	3	3	3	1	2	2	3	4	4	3	4	3	4	4	5	4
5608	19	1	6	6	6	1	1	1	2	6	5	6	6	1	6	6	6	1	6	3	1	5	1	5	5	5	5	5	5	4	6	6	6	3	4
5609	19	1	4	6	6	5	3	1	4	4	5	5	6	5	3	4	4	3	4	4	4	5	4	4	4	5	5	5	6	6	6	4	5	6	6
5610	19	1	5	5	5	1	1	3	4	5	6	6	4	4	5	5	6	5	6	3	4	4	4	4	5	4	5	3	4	5	4	6	4	4	6
5611	19	1	2	3	5	2	1	1	1	2	1	2	2	3	2	3	5	6	4	3	1	5	5	4	4	5	6	3	4	4	3	4	5	3	6
5612	19	1	5	6	5	4	5	4	5	4	5	6	5	2	5	5	6	4	6	4	5	4	4	3	3	4	5	5	4	4	4	5	4	4	5
5613	19	1	4	5	4	1	2	1	1	6	5	5	5	2	2	1	5	3	4	2	4	4	3	4	4	4	5	3	5	5	3	5	5	5	4
5614	19	1	4	4	4	2	1	1	1	1	2	3	3	1	2	2	5	5	1	1	3	5	1	2	2	2	4	3	3	4	3	4	4	5	4
5615	19	1	6	6	6	4	5	4	4	5	5	6	5	3	6	6	5	4	4	6	1	5	3	3	5	3	4	4	3	4	5	3	4	5	5
5616	19	1	5	4	5	4	2	1	3	3	4	5	3	2	4	2	6	3	6	5	4	4	3	3	4	3	4	4	3	5	3	4	4	5	5
5617	19	1	4	4	5	4	5	1	4	2	2	5	5	3	2	5	6	5	4	4	3	4	4	3	4	5	6	5	4	6	3	4	5	4	6
5618	19	1	4	4	4	4	4	3	3	3	3	4	3	3	3	3	5	5	5	5	3	3	4	4	2	6	5	5	5	6	6	6	5	6	6
5619	19	1	4	5	4	2	3	1	2	2	3	4	4	5	4	4	5	1	6	4	2	4	4	5	4	6	5	6	6	6	6	6	5	6	6
5620	19	1	6	6	5	4	4	2	6	1	1	2	5	6	6	6	5	3	6	3	1	5	2	4	5	3	3	4	4	3	4	4	4	5	4
5621	19	1	4	4	5	3	2	1	4	3	4	4	5	4	5	4	6	4	5	4	4	4	4	3	4	3	4	4	3	4	4	3	4	5	4
5622	19	1	4	5	5	5	5	1	1	5	4	5	5	1	4	5	5	5	5	5	3	3	3	3	3	3	3	4	4	5	4	3	4	4	5
5623	19	1	5	6	6	6	2	2	4	5	5	6	5	5	5	6	6	5	6	5	1	5	4	4	4	2	5	3	3	4	3	4	4	4	4
5624	19	1	6	6	6	6	6	1	4	5	5	5	4	1	3	5	4	5	4	4	3	3	2	5	5	4	4	5	3	5	3	5	4	4	6
5625	19	1	6	6	6	4	6	3	4	4	5	6	6	4	3	6	6	4	5	5	4	4	3	5	3	4	5	4	5	4	4	5	5	4	6
5626	19	1	5	1	6	1	2	1	2	1	3	6	2	2	4	2	6	4	5	3	2	5	4	5	5	4	4	3	5	6	3	6	4	6	5
5627	19	1	5	6	6	4	1	3	4	1	4	5	3	1	4	4	6	3	4	1	2	2	1	1	3	6	4	5	6	4	5	7	5	6	5
5628	19	1	4	5	6	4	4	1	2	3	4	6	5	4	5	5	6	4	5	5	2	4	2	3	4	3	3	5	4	4	4	3	4	4	5
5629	19	1	5	5	6	5	6	2	6	3	5	6	6	6	5	5	5	5	5	5	2	5	3	5	5	3	5	5	3	3	6	4	4	3	4
5630	19	1	5	5	5	3	4	3	3	3	3	4	5	4	4	5	6	4	5	5	2	5	3	3	3	4	4	5	3	5	5	6	5	4	5
5631	19	1	3	3	3	1	4	1	1	1	2	1	3	1	1	1	5	5	5	5	3	3	5	5	5	6	7	6	6	6	7	6	6	6	4
5632	19	1	5	6	5	4	5	3	4	3	4	5	5	1	5	6	6	6	6	4	2	4	5	4	5	4	6	5	4	5	5	5	4	3	5
5633	19	1	5	4	3	2	2	3	4	1	4	2	5	5	4	4	6	6	6	4	3	5	4	4	4	4	3	4	5	6	3	4	5	3	6
5634	19	1	5	5	5	4	2	1	4	4	4	6	5	5	6	6	6	5	5	3	1	5	1	1	3	3	4	4	3	5	4	3	5	4	4
5635	19	1	2	3	3	4	2	3	5	4	5	6	4	3	5	4	6	1	4	5	5	3	4	3	2	7	6	6	7	7	6	5	6	7	7
5636	19	1	5	5	5	5	5	3	5	5	5	5	5	5	5	6	6	4	6	6	2	5	3	3	3	6	6	5	6	5	6	6	5	5	5
5637	19	1	3	4	5	3	5	4	4	5	3	5	5	3	4	3	5	2	6	3	1	5	4	4	4	5	6	4	5	6	4	6	5	4	6
5638	19	1	4	6	5	2	3	1	5	4	6	5	5	4	4	6	5	3	5	4	1	5	3	3	2	5	5	5	5	5	4	3	5	5	5
5639	19	1	5	6	5	4	5	1	2	5	2	4	4	2	5	5	6	4	6	5	1	5	3	5	5	2	3	3	3	3	4	4	4	3	4
5640	19	1	3	4	3	2	2	2	3	4	2	2	4	2	3	4	3	4	4	4	4	5	4	3	4	5	6	3	4	5	4	4	5	5	6
5641	19	1	5	6	5	2	4	3	5	5	5	5	5	3	4	5	6	6	5	4	2	4	3	4	4	5	4	6	3	5	5	4	4	5	6
5642	19	1	5	5	6	4	5	1	2	1	3	4	6	4	3	2	6	3	4	6	2	4	3	4	4	5	6	5	5	5	6	3	5	5	5
5643	19	1	4	6	5	2	1	1	4	5	4	5	4	2	5	5	6	5	6	6	5	5	3	5	3	4	6	4	4	5	4	4	5	4	5
5644	19	1	6	6	6	5	6	1	6	4	4	6	6	5	4	6	6	6	5	6	4	5	4	5	5	3	4	4	4	4	4	3	4	4	4
5645	19	1	1	6	2	1	1	2	2	2	1	4	2	1	2	1	5	5	5	3	1	5	1	4	5	6	4	3	5	7	6	7	4	6	6
5646	19	1	4	4	4	5	5	3	5	4	5	6	3	4	4	5	5	4	5	4	2	4	4	4	4	4	5	4	4	4	4	4	5	4	5
5647	19	1	3	4	3	4	3	2	3	1	3	4	3	3	4	4	5	5	6	6	1	2	5	5	5	5	5	5	4	5	5	4	5	6	6
5648	19	1	2	3	3	2	3	2	4	1	4	4	5	2	5	5	5	5	6	6	2	5	4	5	5	6	4	5	7	6	4	5	5	6	6
5649	19	1	4	4	5	2	5	3	4	2	5	3	2	4	3	4	2	3	2	4	1	5	5	5	5	1	3	3	3	3	3	3	4	3	4
5650	19	1	5	5	5	5	6	4	4	4	5	5	6	6	6	6	5	5	5	5	3	2	2	2	2	3	4	3	5	3	4	5	4	5	5
5651	19	1	4	4	4	3	3	1	1	4	3	5	4	3	4	3	6	2	4	3	2	4	3	3	3	2	4	3	3	5	3	3	4	5	5
5652	19	1	5	5	5	1	6	1	4	1	4	4	5	1	5	5	6	6	6	6	1	5	1	3	4	2	3	3	3	3	3	3	4	4	4
5653	19	1	6	6	6	6	6	4	4	4	5	5	6	6	6	6	6	5	6	6	1	5	4	4	4	3	4	4	3	5	3	3	4	5	4
5654	19	1	3	4	4	4	4	3	4	4	4	4	4	3	4	4	5	5	5	5	2	4	3	4	3	4	5	6	4	3	5	3	5	4	5
5655	19	1	5	5	5	5	4	3	4	4	4	5	5	4	5	5	5	3	4	4	2	5	5	4	4	3	4	3	5	4	4	5	4	5	5
5656	19	1	5	6	5	3	5	5	5	5	6	6	6	6	6	6	5	4	5	4	1	5	5	5	5	5	6	5	4	3	5	6	5	6	5
5657	19	1	5	5	5	3	3	3	1	2	3	5	5	4	4	5	5	4	4	3	3	3	2	2	2	3	3	3	5	3	5	4	4	4	5
5658	19	1	5	5	5	2	5	3	5	3	4	4	5	6	4	6	5	5	6	5	1	1	5	5	5	6	7	6	6	6	5	6	5	6	5
5659	19	1	5	5	5	2	5	1	2	1	3	4	4	2	2	2	6	5	4	6	3	4	4	5	4	5	5	5	6	5	5	6	5	4	5
5660	19	1	4	6	5	5	6	1	6	6	6	6	6	6	6	6	5	1	5	5	1	5	1	5	5	2	5	3	3	4	3	3	4	3	4
5661	19	1	6	6	6	3	6	4	5	4	6	6	6	4	4	5	6	6	6	6	1	5	3	3	4	2	4	3	3	4	3	3	4	3	4
5662	19	1	4	4	5	2	6	2	3	2	3	4	3	2	4	3	4	5	4	2	2	4	4	4	4	5	5	3	6	6	5	3	5	6	6
5663	19	1	4	5	5	3	3	1	2	3	3	5	5	2	3	2	6	5	4	4	1	4	5	5	4	2	5	3	3	4	3	3	4	4	4
5664	19	1	4	5	4	4	5	3	4	5	4	5	5	5	4	6	6	5	5	5	1	5	5	5	5	5	6	5	6	5	4	5	5	5	5
5665	19	1	5	6	6	5	5	3	3	4	5	5	6	5	5	5	5	4	5	5	1	5	1	1	3	3	4	3	4	3	3	3	4	5	5
5666	19	1	3	3	3	3	2	3	4	3	4	4	4	3	3	3	3	3	3	3	4	3	3	2	2	3	4	4	3	4	3	3	4	3	4
5667	19	1	1	5	6	1	4	1	1	1	3	2	5	1	4	2	5	6	5	6	1	4	4	4	4	3	4	4	3	4	3	4	4	5	5
5668	19	1	3	2	2	1	2	1	3	3	2	2	2	1	3	3	5	4	6	5	3	4	4	3	3	5	4	5	4	5	4	6	5	6	6
5669	19	1	3	4	4	2	5	2	5	3	2	4	4	2	3	4	6	5	4	4	4	3	3	4	2	6	6	5	6	6	6	5	5	6	5
5670	19	1	6	1	6	4	2	2	2	2	4	5	6	4	6	6	6	6	6	6	1	5	4	5	5	5	6	3	5	5	4	4	5	5	6
5671	19	1	6	6	6	5	5	3	4	3	5	5	5	6	4	6	6	5	5	5	1	4	1	2	3	5	5	5	4	4	5	4	5	5	6
5672	19	1	5	5	4	4	4	2	3	5	5	5	3	3	5	5	6	3	5	5	2	5	3	5	5	6	4	6	6	6	5	7	4	5	6
5673	19	1	5	5	5	3	3	5	3	2	3	5	6	5	3	5	6	5	6	5	4	4	2	4	4	3	5	3	3	4	3	5	4	5	5
5674	19	1	4	3	5	2	2	1	6	4	5	5	5	3	4	4	5	6	4	4	3	3	1	3	4	5	5	5	5	5	6	3	4	4	6
5675	19	1	5	6	5	4	2	1	4	3	4	4	2	1	5	4	4	5	4	4	1	1	4	4	5	5	6	5	5	5	5	6	4	4	5
5676	19	1	3	4	5	1	1	1	2	1	3	5	4	1	4	5	6	6	5	5	4	4	3	3	2	4	5	5	4	4	4	4	5	5	4
5677	19	1	3	4	3	5	2	1	4	3	3	4	4	4	5	5	5	5	5	5	2	4	4	4	4	5	5	4	6	6	4	6	5	4	5
5678	19	1	4	4	5	4	2	1	2	1	2	5	6	1	3	6	6	6	5	5	4	4	5	5	5	5	6	5	5	5	4	5	5	4	4
5679	19	1	4	6	4	4	4	3	4	3	4	3	6	4	5	4	5	3	4	5	1	5	3	3	3	5	5	5	4	5	4	5	5	3	6
5680	19	1	5	5	5	2	5	1	2	1	4	4	5	2	4	4	6	3	5	4	1	5	3	5	5	2	4	3	3	3	3	4	4	3	4
5681	19	1	5	6	5	4	2	1	3	4	5	6	5	4	6	6	5	3	4	4	1	5	3	3	4	5	4	7	4	5	3	6	5	4	6
5682	19	1	5	5	5	4	5	4	4	3	5	5	5	5	5	5	5	5	5	5	1	5	3	5	5	2	4	3	4	3	3	3	4	3	4
5683	19	1	6	6	6	6	1	3	6	6	6	6	6	2	1	1	6	5	6	6	1	5	5	5	5	2	3	3	3	3	3	3	4	3	4
5684	19	1	5	5	5	5	6	4	4	4	4	5	6	5	5	5	5	3	5	5	4	4	1	2	5	2	4	4	3	4	4	4	4	3	4
5685	19	1	4	5	5	4	5	1	2	3	5	6	5	3	5	5	6	6	6	6	3	5	4	5	4	5	3	5	4	4	6	6	4	4	5
5686	19	1	3	4	4	2	5	2	5	4	5	3	5	5	5	3	6	4	6	5	1	5	1	3	3	5	5	6	5	6	5	5	4	4	6
5687	19	1	5	6	5	3	4	2	3	3	4	4	6	4	4	5	5	3	5	5	3	3	3	3	3	3	4	3	5	4	3	4	4	5	4
5688	19	1	4	4	5	3	4	2	6	3	3	4	5	3	3	2	5	4	4	4	3	4	2	3	3	4	6	5	5	5	4	4	4	3	5
5689	19	1	5	1	5	1	1	2	1	2	1	6	2	1	2	1	3	1	3	2	1	4	1	1	3	2	5	3	3	4	3	3	4	3	4
5690	19	1	6	6	6	6	6	3	3	3	6	6	6	6	6	6	6	6	6	6	1	5	5	5	5	1	4	3	3	4	3	3	4	3	4
5691	19	1	4	5	4	3	4	2	4	4	4	4	4	4	4	5	5	5	6	4	3	4	2	4	3	6	6	6	5	5	6	4	6	6	6
5692	19	1	5	5	5	5	5	4	3	4	3	4	4	4	4	5	4	4	3	4	2	4	3	4	4	5	5	5	3	5	5	4	4	6	5
5693	19	1	4	6	4	4	6	2	6	5	4	5	5	1	4	2	5	5	5	5	4	4	4	2	3	5	6	4	5	5	4	5	5	6	5
5694	19	1	5	6	5	6	6	2	3	3	4	5	6	4	5	6	6	6	6	6	1	5	4	5	5	3	4	4	4	3	5	5	4	4	5
5695	19	1	5	5	5	3	5	2	5	5	5	5	5	5	5	5	6	6	6	6	1	5	2	5	5	3	6	3	3	4	5	4	4	3	5
5696	19	1	4	5	3	2	2	1	2	1	4	5	5	1	2	5	4	2	5	4	3	3	3	3	3	5	5	5	6	5	5	5	5	6	5
5697	19	1	4	6	5	6	2	1	5	4	1	2	6	5	3	4	6	5	6	6	1	5	4	5	5	5	5	4	5	5	5	7	4	5	6
5698	19	1	5	6	5	5	4	4	5	5	5	5	5	4	5	5	5	4	5	5	4	4	3	4	4	3	4	3	4	5	4	5	4	3	4
5699	19	1	6	6	6	6	4	2	5	3	4	6	4	3	4	6	6	1	1	6	1	5	5	5	5	1	3	3	3	3	3	3	4	3	4
5700	19	1	5	6	5	4	3	2	5	5	6	6	6	4	5	5	6	2	6	4	1	4	3	2	3	2	5	3	3	4	3	3	4	3	5
5701	19	1	5	5	5	5	4	3	4	3	5	5	5	5	5	5	5	4	5	5	1	5	4	5	5	3	4	3	4	3	4	5	4	4	4
5702	19	1	6	6	6	4	4	2	1	5	4	6	6	1	4	5	5	4	4	5	1	5	4	4	3	4	4	3	5	4	6	6	4	5	5
5703	19	1	6	6	6	3	1	1	6	4	5	6	4	1	4	6	6	6	6	6	5	5	1	5	5	2	4	3	3	3	3	4	4	3	4
5704	19	1	5	4	5	5	3	3	3	3	4	5	4	4	3	5	6	6	6	5	2	4	4	5	5	3	4	5	5	4	4	3	4	5	4
5705	19	1	5	5	5	5	5	1	5	5	5	5	5	5	5	5	6	3	5	4	2	1	3	4	2	2	3	3	5	3	3	4	4	3	5
5706	19	1	5	5	5	5	2	3	4	3	3	5	5	5	4	2	3	3	3	3	3	4	5	5	5	5	4	5	5	4	4	4	4	5	5
5707	19	1	5	5	5	4	4	4	4	4	4	4	4	4	4	4	4	4	4	4	1	5	3	3	4	3	4	3	3	4	3	5	4	5	4
5708	19	1	4	4	4	4	3	2	4	2	3	4	5	2	3	4	6	2	4	5	3	3	4	4	4	4	3	4	3	5	5	4	5	6	4
5709	19	1	4	4	3	2	3	3	4	2	2	3	5	4	4	3	4	3	4	5	3	4	3	3	2	6	6	6	6	6	6	7	5	6	6
5710	19	1	5	5	5	4	3	3	4	4	5	5	4	4	4	5	4	3	4	4	4	4	3	4	5	4	6	3	5	4	4	4	4	5	5
5711	19	1	5	5	5	4	4	2	4	2	4	5	6	4	5	5	6	5	5	5	2	1	4	4	4	4	6	5	5	3	5	4	4	4	4
5712	19	1	5	4	4	3	6	3	3	2	4	4	5	5	5	4	6	4	6	6	3	4	2	3	3	6	4	6	7	6	6	6	6	6	6
5713	19	1	6	6	6	3	6	1	1	1	3	1	6	6	6	6	6	6	6	1	3	5	3	3	3	2	3	3	4	3	4	4	4	4	4
5714	19	1	5	6	5	1	2	1	4	2	2	4	1	1	2	6	6	6	4	4	4	4	2	4	4	1	4	3	3	4	3	3	4	3	4
5715	19	1	4	4	4	4	3	2	4	4	4	4	4	4	3	5	4	4	4	5	3	4	4	4	4	2	5	3	3	3	3	4	4	3	4
5716	19	1	5	6	6	6	6	4	6	3	5	6	5	3	4	6	6	6	6	6	4	3	5	3	2	5	4	5	5	4	5	4	5	6	4
5717	19	1	5	6	6	6	5	2	5	5	5	6	5	4	5	6	5	5	5	4	1	5	4	3	3	5	5	5	3	5	3	4	5	5	6
5718	19	1	4	6	5	4	3	4	6	5	5	5	5	5	5	5	5	3	4	3	2	2	1	4	5	2	4	3	3	4	3	3	4	3	4
5719	19	1	4	5	5	5	5	1	2	1	4	5	6	4	4	5	5	5	6	5	3	4	1	4	2	5	6	5	5	6	5	7	4	4	6
5720	19	1	4	4	4	3	5	1	2	4	4	4	5	4	4	3	5	3	5	5	3	4	4	4	4	4	6	3	3	5	4	6	4	5	5
5721	19	1	4	5	5	3	4	4	5	3	4	5	4	3	4	4	6	5	6	6	2	5	3	4	4	3	5	3	3	5	3	4	4	3	5
5722	19	1	5	5	5	3	5	4	4	5	5	5	6	2	4	5	6	5	6	5	4	3	2	3	3	3	4	4	3	6	3	4	4	3	5
5723	19	1	5	5	6	5	5	4	4	4	4	5	4	1	4	5	5	3	5	5	3	4	3	4	4	3	3	4	3	4	3	3	5	4	4
5724	19	1	5	6	5	6	4	1	4	5	5	5	5	4	5	5	6	4	6	6	1	5	3	5	3	6	6	5	5	5	5	6	5	5	6
5725	19	1	4	5	5	3	3	1	2	1	2	4	4	2	2	2	4	5	4	4	3	4	1	2	3	3	3	3	4	4	4	4	4	4	4
5726	19	1	5	5	5	5	5	4	4	5	5	5	5	4	5	5	5	5	5	5	3	4	4	4	4	6	6	4	6	6	6	6	6	7	6
5727	19	1	5	6	5	4	4	4	3	3	2	6	5	4	5	5	4	4	4	4	3	4	2	3	3	3	3	5	4	3	3	5	4	6	4
5728	19	1	6	6	6	6	6	6	6	6	6	6	6	6	6	6	6	3	6	6	1	4	2	4	4	3	4	3	4	5	3	4	4	4	5
5729	19	1	6	5	6	6	6	4	5	5	6	6	5	4	4	5	6	6	6	6	1	5	5	5	5	2	5	3	3	4	3	3	5	5	4
5730	19	1	6	6	6	5	5	3	3	3	4	6	6	4	4	6	6	5	6	6	3	5	3	3	3	2	4	3	3	4	3	3	4	3	5
5731	19	1	5	5	5	2	3	1	2	2	4	5	4	3	5	5	5	2	5	4	3	4	3	4	4	5	6	5	5	6	4	6	5	6	6
5732	19	1	6	6	6	5	6	1	6	6	4	5	5	6	6	6	6	6	6	5	3	3	1	5	4	2	3	3	3	3	3	3	4	3	4
5733	19	1	4	4	5	2	3	1	2	2	1	5	5	2	4	4	4	4	4	4	3	4	3	3	4	2	3	3	3	3	3	3	4	4	5
5734	19	1	4	5	4	4	4	2	3	4	4	5	4	2	2	4	6	6	5	6	3	5	5	5	5	7	6	6	6	7	7	7	6	7	7
5735	19	1	5	5	6	4	3	4	4	4	5	6	5	3	4	5	5	5	4	4	2	5	2	5	4	3	4	3	3	5	4	3	4	5	4
5736	19	1	5	6	5	5	4	3	5	5	5	5	5	4	4	5	5	4	5	5	4	4	4	4	4	4	6	3	4	6	4	4	5	3	5
5737	19	1	5	4	5	3	1	1	4	3	3	5	3	4	4	5	6	5	4	4	4	3	2	2	2	4	4	5	5	5	3	4	6	4	5
5738	19	1	4	4	4	4	4	3	3	4	3	4	3	2	4	3	5	4	5	4	3	4	3	3	3	6	6	5	6	6	6	5	5	6	6
5739	19	1	5	6	6	6	6	1	6	4	6	6	5	5	6	6	6	6	6	6	5	5	1	5	5	4	4	5	3	5	6	4	4	4	5
5740	19	1	3	5	4	2	5	2	3	3	3	4	5	2	3	4	5	3	4	4	3	4	3	4	3	5	3	4	5	5	4	5	5	4	5
5741	19	1	5	6	5	5	5	5	4	5	5	5	5	4	5	5	4	4	5	5	1	4	3	4	3	5	5	5	3	5	3	4	5	5	6
5742	19	1	5	6	6	6	6	5	2	4	5	6	6	5	4	6	6	6	6	6	1	5	1	5	5	3	3	3	3	3	3	3	5	6	5
5743	19	1	5	5	5	4	4	4	3	4	3	4	4	1	5	5	5	2	5	5	4	5	3	4	4	3	4	4	4	4	5	4	4	4	5
5744	19	1	5	6	6	5	5	4	5	5	5	6	5	5	5	5	6	4	6	5	1	5	1	2	3	2	5	3	3	4	4	4	4	3	4
5745	19	1	5	5	5	5	3	2	4	4	4	5	4	4	4	4	5	5	5	5	3	4	4	4	4	2	3	3	3	3	3	4	4	3	4
5746	19	1	4	5	5	4	6	1	4	3	5	5	5	5	5	4	6	4	6	6	4	5	4	5	4	4	5	5	3	5	5	4	5	4	6
5747	19	1	5	5	5	1	2	2	5	1	1	5	5	2	3	3	6	6	6	6	1	5	5	5	5	2	3	3	3	4	4	3	5	3	5
5748	19	1	5	5	6	4	6	3	4	4	5	5	6	5	6	6	5	5	5	4	2	4	2	3	4	2	4	3	3	4	3	3	4	3	4
5749	19	1	5	5	4	4	4	4	4	3	4	4	4	4	5	4	5	3	5	4	3	4	2	3	3	6	6	6	6	6	6	7	6	6	5
5750	19	1	5	5	5	3	4	2	3	3	6	6	5	1	5	4	5	5	4	3	1	5	1	4	5	5	5	6	6	5	5	7	4	4	5
5751	19	1	6	6	6	6	6	6	6	5	6	5	6	5	6	6	6	5	6	6	1	5	5	5	5	3	3	3	3	3	3	4	4	4	6
5752	19	1	5	5	5	4	5	3	2	3	4	4	5	5	5	5	5	4	6	6	2	4	3	4	4	5	6	4	3	5	6	4	5	3	6
5753	19	1	3	3	3	2	3	1	1	2	2	2	2	3	3	4	6	6	6	6	1	5	3	3	3	5	4	6	5	5	5	6	5	5	5
5754	19	1	5	5	6	4	4	1	2	2	4	4	2	1	2	3	6	4	5	4	1	5	4	4	5	5	4	5	4	5	6	6	4	6	4
5755	19	1	5	5	5	3	4	2	3	2	5	5	6	2	4	5	6	1	5	5	4	5	3	2	4	4	6	3	4	4	3	4	5	4	5
5756	19	1	6	5	5	4	2	3	4	2	3	5	2	4	4	5	6	2	5	5	2	5	3	3	4	6	6	3	4	5	7	6	4	7	6
5757	19	1	5	4	5	4	4	3	4	2	5	5	4	4	5	5	4	3	5	4	4	2	2	2	2	5	4	5	4	5	6	4	4	6	5
5758	19	1	5	5	4	1	5	2	4	3	3	4	6	5	5	5	6	4	6	4	2	3	3	4	4	5	5	5	6	6	6	6	5	5	6
5759	19	1	5	5	5	5	5	4	6	5	5	6	6	6	4	6	6	5	5	5	1	1	4	4	4	4	6	3	4	4	4	4	5	4	5
5760	19	1	5	5	6	4	6	4	5	3	6	6	6	4	6	6	6	6	5	5	1	2	2	3	4	2	5	3	3	3	3	3	4	3	4
5761	19	1	5	5	6	5	4	1	6	4	4	5	5	4	4	5	6	6	6	5	1	1	2	2	1	3	4	3	3	4	5	3	4	5	4
5762	19	1	2	2	3	3	2	3	3	6	3	5	1	1	2	2	3	2	4	2	3	4	2	2	1	3	4	4	3	5	4	3	4	4	6
5763	19	1	4	5	5	5	5	2	4	3	4	5	5	5	5	5	5	5	5	5	1	5	4	4	4	4	5	4	4	5	4	4	5	5	4
5764	19	1	3	3	4	4	3	1	1	4	2	5	2	6	1	4	6	6	6	6	3	5	1	2	2	5	4	5	5	5	6	4	5	6	6
5765	19	1	2	5	5	1	1	1	5	6	6	6	5	2	6	6	6	6	6	5	2	5	5	5	5	3	5	4	3	4	3	4	5	4	4
5766	19	1	4	5	6	1	6	1	5	1	1	5	5	1	4	1	6	1	5	5	2	2	3	3	3	5	6	5	4	5	4	4	5	4	5
5767	19	1	5	5	5	3	4	1	4	5	5	5	5	4	5	5	5	4	5	5	2	4	2	3	3	3	4	3	3	4	3	3	4	3	6
5768	19	1	5	6	6	4	6	2	3	4	4	5	5	5	4	5	6	5	6	6	4	4	3	3	4	3	3	5	3	3	3	3	4	3	4
5769	19	1	4	5	5	5	2	1	4	3	6	6	5	5	5	6	6	4	6	5	1	5	2	4	4	3	3	4	3	4	4	5	4	4	5
5770	19	1	6	6	6	6	6	3	5	1	4	6	6	1	5	6	6	6	6	6	1	1	1	5	5	5	6	5	6	5	5	4	6	4	4
5771	19	1	5	5	5	4	5	1	3	6	6	6	4	6	6	5	6	5	6	4	3	4	4	4	4	6	6	5	6	6	5	6	4	6	6
5772	19	1	5	6	6	5	5	2	3	4	5	6	4	4	6	6	6	4	6	3	1	4	3	4	4	4	5	5	3	5	4	4	4	4	4
5773	19	1	3	4	4	4	3	3	4	4	4	4	5	4	4	4	6	4	6	4	2	4	4	4	4	3	5	4	3	5	4	3	4	5	4
5774	19	1	4	4	4	3	5	3	3	5	5	5	4	2	3	4	6	5	5	5	1	5	2	2	2	3	5	5	3	4	3	4	4	5	5
5775	19	1	4	3	3	1	4	1	3	1	1	1	3	2	2	1	5	5	5	5	4	2	2	3	3	5	6	4	3	6	5	6	5	5	6
5776	19	1	4	5	5	5	5	1	2	3	5	6	6	6	6	6	5	5	6	4	1	5	3	4	3	4	3	4	5	5	4	5	4	4	5
5777	19	1	5	6	5	4	3	3	4	2	4	6	5	4	4	5	5	3	5	2	1	5	1	3	4	4	7	4	4	3	3	5	4	3	5
5778	19	1	4	6	6	6	6	5	5	6	6	5	6	5	3	2	5	6	6	6	1	5	1	5	5	4	6	4	5	5	5	3	4	3	4
5779	19	1	5	4	5	5	4	4	4	3	4	5	3	3	4	4	4	4	5	4	2	4	3	3	4	2	3	3	3	5	3	4	4	5	4
5780	19	1	1	2	1	1	1	1	1	1	1	1	1	1	1	1	5	5	3	3	1	5	1	5	5	6	6	4	4	6	5	3	4	4	6
5781	19	1	4	4	4	1	1	1	2	2	4	5	1	1	5	5	5	4	4	5	3	2	3	4	4	6	6	6	5	7	6	6	5	6	6
5782	19	1	5	6	6	6	5	3	4	4	5	5	2	1	5	5	5	6	6	5	1	5	2	3	4	5	6	4	4	6	4	4	5	6	5
5783	19	1	4	6	5	5	5	3	6	6	6	6	6	1	6	6	6	1	6	4	1	5	1	2	1	2	4	3	3	4	3	4	4	5	4
5784	19	1	4	5	5	4	3	1	4	5	4	5	6	4	2	4	6	5	6	4	5	3	5	4	3	5	5	5	5	6	5	6	4	5	6
5785	19	1	1	4	4	1	1	1	4	1	4	5	1	1	4	1	6	6	6	6	3	3	3	3	2	6	5	6	6	6	7	7	5	6	6
5786	19	1	5	5	6	5	6	3	5	6	5	6	5	4	5	4	5	4	5	6	2	5	3	4	4	5	6	4	4	5	4	5	4	6	6
5787	19	1	3	4	4	5	4	2	2	3	4	5	4	3	4	5	5	5	6	5	3	3	4	4	3	4	6	3	4	4	6	5	5	3	4
5788	19	1	4	5	6	4	4	1	3	2	4	4	2	3	1	6	6	6	5	6	1	5	2	5	5	5	6	3	5	5	4	6	4	5	6
5789	19	1	5	5	5	5	5	3	5	5	5	5	5	4	4	5	5	5	5	5	2	4	2	2	2	2	3	3	4	3	3	4	4	4	4
5790	19	1	6	6	6	5	5	2	5	2	5	5	6	4	4	6	5	1	5	5	2	5	2	4	4	3	5	4	4	3	3	4	4	3	4
5791	19	1	5	5	5	1	4	3	4	5	5	6	6	1	6	5	6	5	6	5	1	4	1	1	3	2	4	3	4	4	3	4	4	3	4
5792	19	1	3	3	4	3	3	1	2	2	3	3	4	4	4	4	4	4	5	5	2	4	4	4	4	7	6	7	6	6	7	7	6	6	6
5793	19	1	4	5	4	5	5	5	5	5	5	5	6	5	5	6	3	3	4	4	3	4	4	4	5	6	6	5	6	6	6	7	5	7	6
5794	19	1	2	4	4	3	2	1	3	3	2	4	2	2	4	4	4	5	4	5	3	4	2	3	4	6	5	5	6	6	5	6	5	5	6
5795	19	1	5	5	5	5	5	5	5	5	5	5	5	5	5	5	6	2	6	6	2	4	2	2	3	2	3	3	3	3	3	6	4	3	5
5796	19	1	4	5	5	3	5	3	5	4	5	4	3	5	4	3	5	3	4	5	2	5	3	4	3	5	5	6	5	6	4	6	4	5	6
5797	19	1	5	5	4	5	5	1	2	5	4	5	5	4	5	5	5	3	5	4	4	3	3	2	3	4	5	4	3	5	3	6	4	5	4
5798	19	1	5	5	5	4	4	3	4	3	4	4	5	4	4	4	6	5	5	5	1	4	3	5	4	5	6	5	6	5	6	4	5	5	5
5799	19	1	2	4	2	2	2	1	2	1	2	2	3	2	1	2	4	2	4	5	2	3	2	4	4	5	5	5	4	5	5	4	4	5	5
5800	19	1	5	5	5	4	4	4	5	5	5	5	5	4	5	5	5	4	5	4	2	4	3	3	3	2	3	3	3	3	3	3	4	3	4
5801	19	1	3	5	5	5	5	2	4	5	3	4	6	6	6	6	6	6	6	6	2	4	4	5	4	5	6	3	4	5	4	4	5	5	5
5802	19	1	5	5	5	5	2	2	5	4	3	4	4	1	4	5	4	3	4	4	5	3	4	4	2	5	5	6	5	6	6	4	5	4	6
5803	19	1	4	5	5	4	5	4	4	3	4	5	5	5	5	5	5	4	4	4	4	2	2	3	3	3	4	3	4	4	3	4	5	4	5
5804	19	1	4	6	3	6	6	1	6	2	6	6	4	6	6	6	6	1	6	6	5	3	5	5	5	5	3	5	5	6	6	4	4	6	5
5805	19	1	6	6	5	4	4	4	5	6	5	6	6	5	4	5	5	4	4	4	3	3	4	3	4	3	4	3	3	5	4	4	4	4	4
5806	19	1	3	5	5	3	3	2	3	3	4	6	2	3	4	4	6	4	6	6	3	4	5	5	4	5	5	5	5	6	4	3	5	4	6
5807	19	1	4	5	5	4	2	4	4	4	5	5	5	4	4	4	5	4	6	5	1	5	2	5	5	5	4	5	6	6	5	6	4	6	6
5808	19	1	5	6	4	4	3	1	1	1	4	4	5	3	3	4	6	4	4	2	1	3	2	5	5	3	6	3	3	4	4	4	4	4	4
5809	19	1	4	4	4	3	4	3	3	2	4	5	3	4	4	4	3	3	3	3	5	2	1	2	5	6	6	5	5	6	6	6	5	6	5
5810	19	1	5	5	5	2	2	1	2	3	4	6	4	2	5	5	6	2	3	4	3	3	1	2	3	5	5	3	6	5	4	7	4	6	6
5811	19	1	4	4	5	4	4	1	2	2	2	5	3	3	3	4	4	4	5	4	1	4	4	2	3	5	5	3	5	6	6	6	5	6	6
5812	19	1	6	6	6	6	6	3	5	4	5	5	6	6	6	6	5	5	5	5	1	5	4	4	4	2	4	3	3	3	4	4	4	3	4
5813	19	1	2	2	5	2	1	1	1	3	2	5	3	2	4	2	3	2	1	2	3	4	2	3	3	6	6	5	6	4	4	6	7	7	5
5814	19	1	5	5	5	5	5	4	5	4	5	5	3	4	4	4	5	5	6	5	4	4	4	5	5	2	4	3	4	4	3	4	4	4	4
5815	19	1	5	5	5	3	3	2	3	4	5	6	6	4	4	6	6	3	5	6	1	2	2	3	3	3	5	3	4	4	4	4	4	3	4
5816	19	1	4	5	5	4	6	1	3	6	4	6	6	3	6	4	5	2	3	6	2	5	1	3	4	2	4	4	3	4	3	4	4	3	4
5817	19	1	5	6	5	4	1	2	2	2	5	6	5	1	4	5	5	5	6	5	2	4	2	4	5	5	6	5	3	5	5	4	4	5	6
5818	19	1	3	5	5	4	5	3	4	5	5	5	5	2	4	3	6	6	6	6	1	5	3	5	5	4	3	4	4	6	4	4	4	6	5
5819	19	1	2	2	3	2	2	1	4	2	2	2	2	2	2	2	2	2	2	2	1	5	5	5	5	6	7	6	5	6	7	7	7	6	6
5820	19	1	5	5	5	4	4	3	4	2	3	3	4	1	2	4	6	6	6	6	2	4	4	4	4	4	4	4	5	5	4	4	5	3	4
5821	19	1	6	6	6	4	6	1	5	1	5	5	6	4	5	6	6	3	6	4	3	2	1	2	3	2	3	3	3	3	4	3	4	3	4
5822	19	1	4	6	6	6	6	4	5	4	5	6	5	1	6	5	6	6	6	5	1	5	5	5	5	4	6	3	4	6	4	3	4	5	5
5823	19	1	2	5	5	5	5	3	6	6	4	6	5	3	5	4	4	4	6	5	2	4	3	3	3	3	5	3	4	5	4	4	4	4	4
5824	19	1	5	5	5	3	5	4	5	4	6	6	6	4	5	6	6	2	5	5	3	4	2	4	4	2	4	3	3	4	3	3	4	3	4
5825	19	1	5	6	5	2	4	1	1	2	3	3	2	2	5	6	6	3	4	3	3	4	1	3	3	6	6	3	5	5	4	7	5	4	6
5826	19	1	3	3	3	1	1	1	1	1	1	1	5	1	1	1	6	6	6	6	5	3	1	1	3	4	5	4	3	5	6	4	4	6	4
5827	19	1	5	5	5	4	2	3	3	3	4	3	4	2	5	5	5	5	5	3	1	5	4	4	4	4	3	3	4	5	4	5	4	6	5
5828	19	1	3	3	3	4	3	1	3	5	5	5	4	4	4	2	5	2	5	4	4	5	4	4	3	6	5	6	6	6	6	7	5	6	6
5829	19	1	6	6	6	4	6	4	4	4	5	5	6	6	5	6	6	4	6	5	3	3	4	4	4	2	4	3	4	4	3	3	4	3	4
5830	19	1	4	4	5	5	4	3	4	4	3	4	2	2	3	3	6	5	5	5	4	4	5	3	3	5	5	6	4	5	6	6	4	5	6
5831	19	1	6	5	5	5	6	3	2	3	3	5	6	2	5	5	5	4	5	4	4	4	3	3	3	2	4	3	3	3	3	4	4	3	5
5832	19	1	5	6	5	5	4	4	5	4	4	4	6	5	4	5	5	5	5	6	3	2	4	4	3	4	6	3	4	4	6	4	4	4	4
5833	19	1	5	5	6	5	5	1	1	3	1	1	3	1	1	1	4	4	2	4	1	5	1	5	5	3	5	3	3	3	3	5	5	4	4
5834	19	1	4	4	4	3	4	2	4	3	5	4	5	5	2	3	5	3	4	4	4	4	2	2	2	4	5	5	4	5	3	4	4	3	4
5835	19	1	5	6	5	4	6	1	2	3	4	5	6	4	4	6	6	6	5	6	4	5	4	4	4	2	6	3	3	3	3	3	4	3	4
5836	19	1	3	4	2	3	3	4	2	4	2	4	4	3	2	2	6	5	5	5	2	4	3	3	3	6	4	6	6	6	4	6	5	6	6
5837	19	1	4	5	4	2	2	1	2	1	4	5	5	1	5	3	6	5	5	4	4	2	4	4	4	4	6	4	3	5	6	4	4	3	5
5838	19	1	4	5	5	4	3	3	4	3	3	4	3	5	4	4	4	5	5	4	3	4	4	4	4	5	3	5	6	6	6	6	5	6	5
5839	19	1	5	5	5	4	3	1	4	5	3	6	6	6	5	6	6	6	6	6	4	5	5	5	4	5	4	5	3	6	6	4	6	5	5
5840	19	1	4	4	4	3	4	3	4	4	4	4	4	3	3	2	6	4	4	1	2	4	2	3	3	6	5	5	6	6	6	5	5	6	6
5841	19	1	5	5	4	2	5	1	1	1	4	5	4	1	1	5	5	5	5	5	1	4	4	4	4	4	3	4	3	5	3	4	5	6	4
5842	19	1	5	5	4	5	5	2	5	4	5	5	5	6	4	6	6	5	6	5	1	5	3	5	4	4	5	3	4	5	5	4	5	3	6
5843	19	1	5	6	5	4	5	3	1	5	4	5	5	5	5	4	5	3	3	5	2	3	2	2	3	5	6	3	5	5	4	6	4	5	5
5844	19	1	6	5	5	3	5	2	3	4	4	5	5	3	4	5	6	3	5	4	2	4	2	2	3	5	6	5	5	5	6	4	4	5	5
5845	19	1	4	5	5	5	5	1	4	4	4	5	4	4	5	5	5	5	5	6	1	4	4	4	4	5	4	4	6	5	4	5	4	6	5
5846	19	1	4	4	4	4	4	3	4	4	3	4	3	3	3	4	5	5	5	5	2	5	3	4	3	4	4	5	4	4	5	4	4	3	6
5847	19	1	5	5	5	5	1	1	4	1	5	6	6	1	6	5	6	6	6	4	1	5	1	5	4	2	3	3	3	3	3	4	4	3	4
5848	19	1	5	5	5	2	5	1	2	1	1	5	5	3	4	5	6	6	6	6	1	5	5	5	5	2	3	4	4	4	4	3	4	4	4
5849	19	1	5	5	5	5	4	4	4	2	4	4	4	3	4	4	4	4	4	4	3	4	3	3	3	3	6	4	3	3	3	3	5	4	5
5850	19	1	2	2	2	2	2	2	2	5	4	4	5	4	3	4	5	4	5	5	3	4	4	4	4	5	5	3	4	6	5	6	4	5	6
5851	19	1	5	6	5	5	5	4	5	4	5	5	6	5	4	6	6	6	6	6	1	5	5	5	5	4	4	5	4	5	4	4	4	3	4
5852	19	1	4	5	5	4	5	3	5	4	5	5	5	4	5	5	5	2	4	6	1	1	3	1	1	3	5	4	3	3	4	5	4	4	4
5853	19	1	5	6	5	4	6	4	5	6	5	6	6	4	4	6	6	1	5	6	1	1	4	5	5	5	5	6	4	5	5	5	4	5	6
5854	19	1	3	5	5	4	2	3	5	4	5	5	4	5	4	4	6	2	6	5	2	5	2	5	4	5	5	4	5	6	6	5	4	6	6
5855	19	1	5	5	5	4	4	5	5	5	5	5	5	5	5	5	6	1	1	6	5	5	5	5	5	6	6	5	5	5	6	7	5	6	6
5856	19	1	5	6	6	2	4	3	2	5	1	3	5	1	3	5	6	6	6	6	1	5	1	4	5	2	4	4	3	4	3	3	4	3	4
5857	19	1	6	6	6	5	6	3	5	5	5	6	6	4	5	6	6	4	5	6	2	5	2	3	3	2	3	3	3	3	3	4	4	3	4
5858	19	1	2	1	2	1	1	1	1	1	1	1	1	1	1	2	5	5	3	2	1	5	1	4	4	4	5	3	6	5	3	6	4	4	4
5859	19	1	6	6	6	5	6	4	3	6	6	6	6	6	6	6	6	4	6	4	1	5	2	4	4	2	4	3	3	4	3	4	4	3	4
5860	19	1	4	3	5	3	4	2	2	1	1	5	4	3	3	2	6	6	6	3	4	4	2	2	4	6	6	5	6	5	5	4	7	6	5
5861	19	1	5	5	5	5	5	5	4	4	5	5	5	5	4	4	5	5	5	5	2	4	2	4	3	2	5	3	3	4	3	3	4	3	4
5862	19	1	5	5	5	5	5	3	3	4	5	5	5	3	5	5	6	4	6	6	4	4	1	3	4	2	3	4	3	4	3	4	4	3	4
5863	19	1	3	4	2	1	1	2	3	4	2	2	4	3	3	2	6	6	6	4	2	3	4	5	4	6	5	6	6	6	6	6	7	5	7
5864	19	1	6	6	6	5	5	4	5	4	5	6	6	5	5	6	6	4	5	5	4	5	4	4	5	2	4	3	3	4	4	4	4	4	4
5865	19	1	5	5	5	4	5	4	5	4	5	5	5	4	5	5	6	3	4	6	4	5	4	5	5	4	6	5	3	5	4	3	5	4	5
5866	19	1	5	6	6	2	2	2	3	3	2	3	4	1	3	3	5	5	5	5	3	4	4	4	4	1	4	3	3	4	3	3	4	3	4
5867	19	1	3	4	4	5	4	1	3	1	1	2	4	1	2	2	5	5	5	5	3	4	2	4	4	6	5	6	5	5	7	5	5	4	6
5868	19	1	3	5	4	1	1	1	4	4	4	5	4	4	4	1	5	5	5	3	2	3	2	3	3	4	4	5	4	5	4	7	4	3	4
5869	19	1	4	5	4	4	5	3	3	2	5	5	6	3	5	5	6	6	3	4	5	4	2	2	2	6	7	4	5	6	6	4	6	6	6
5870	19	1	5	5	5	5	5	4	5	4	5	5	5	4	4	6	5	5	4	5	1	5	5	5	3	5	4	6	4	5	6	4	5	5	6
5871	19	1	5	5	6	4	6	1	1	2	5	6	6	2	3	6	5	5	5	5	1	5	3	2	3	2	5	4	3	3	3	3	4	3	4
5872	19	1	4	5	4	5	2	2	4	2	5	4	4	3	5	5	6	4	6	4	3	3	4	3	4	5	6	5	4	5	6	3	5	6	6
5873	19	1	4	4	4	1	2	1	2	1	2	2	2	2	1	1	5	5	3	5	1	5	1	5	5	6	5	6	6	7	6	6	6	6	7
5874	19	1	6	6	6	4	5	5	5	5	5	5	5	5	5	5	6	5	5	5	1	5	1	4	4	3	5	4	3	4	3	4	4	3	4
5875	19	1	5	5	5	5	3	4	5	4	5	5	6	3	6	6	6	3	6	6	2	4	3	3	3	4	4	3	5	4	4	3	4	5	5
5876	19	1	4	6	6	4	1	4	2	4	4	4	4	1	4	4	5	3	4	5	3	4	2	4	4	5	3	5	4	5	4	4	5	6	5
5877	19	1	6	6	5	2	1	3	5	4	4	4	4	2	3	4	5	4	4	5	3	3	2	4	5	6	5	4	6	6	5	7	5	5	6
5878	19	1	4	4	4	2	2	1	2	1	3	4	3	2	1	4	6	5	6	4	2	4	3	2	2	5	5	3	6	4	5	7	4	6	6
5879	19	1	5	5	5	2	5	3	5	5	5	5	5	4	5	5	6	6	6	6	1	5	4	5	4	3	6	4	3	3	3	4	5	3	4
5880	19	1	5	6	5	6	6	3	4	5	5	6	6	5	6	6	5	4	5	5	4	5	5	5	5	6	6	7	6	6	6	6	5	6	6
5881	19	1	5	5	5	5	5	3	4	2	6	6	5	3	4	6	6	6	6	6	1	5	5	5	5	4	4	3	5	5	5	4	5	4	5
5882	19	1	5	6	6	2	6	3	1	2	6	6	4	1	3	6	5	6	3	2	2	4	1	4	4	2	4	4	3	3	3	3	4	3	4
5883	19	1	5	5	5	5	4	3	3	4	4	4	5	5	5	5	5	3	5	5	4	3	4	4	4	6	7	6	5	6	7	6	6	6	6
5884	19	1	4	3	5	2	5	4	4	3	3	3	4	3	3	5	5	5	4	4	1	4	2	4	4	3	5	3	3	5	4	3	4	3	4
5885	19	1	2	4	2	4	5	4	3	3	3	5	4	3	5	3	6	4	6	4	4	5	3	5	4	5	6	6	5	6	5	6	6	4	5
5886	19	1	5	5	5	3	4	1	1	5	5	5	5	6	6	5	6	2	6	3	2	4	5	5	5	5	6	4	6	5	6	5	6	5	6
5887	19	1	5	5	5	4	5	3	4	4	5	5	5	5	4	5	6	5	5	5	5	5	3	5	5	2	4	3	4	4	3	4	4	4	4
5888	19	1	5	5	5	4	4	5	5	5	3	5	3	3	3	4	5	4	3	4	3	3	4	4	4	5	5	6	6	6	3	5	6	6	5
5889	19	1	6	6	6	2	6	1	5	5	5	5	6	1	1	6	6	6	6	6	5	4	4	4	4	2	4	3	3	4	5	4	4	3	4
5890	19	1	5	5	5	5	3	2	5	4	5	5	5	4	4	5	6	6	6	6	1	5	2	3	3	2	3	3	4	3	4	5	4	4	4
5891	19	1	3	4	4	1	1	2	1	2	3	4	4	2	3	2	4	2	3	3	1	5	2	3	4	5	6	5	4	5	6	5	5	5	6
5892	19	1	4	5	5	4	5	4	3	4	4	5	5	4	4	5	4	3	4	5	3	5	3	3	3	4	4	3	4	5	6	5	4	3	5
5893	19	1	5	6	6	6	6	5	4	3	6	6	5	1	6	6	6	6	6	6	2	5	3	4	5	2	3	3	4	3	4	4	5	3	4
5894	19	1	4	4	4	2	2	1	3	3	2	5	2	1	4	4	5	4	5	5	1	5	2	3	5	3	4	3	3	5	4	4	4	3	4
5895	19	1	5	5	6	6	5	4	5	5	5	4	5	6	4	5	6	6	6	6	1	5	4	4	5	6	5	5	7	6	6	6	7	6	6
5896	19	1	2	2	2	1	1	1	1	1	1	1	1	1	1	1	4	4	4	4	3	3	4	4	2	5	6	5	5	5	3	6	5	6	5
5897	19	1	4	4	4	3	4	1	4	4	5	4	5	3	4	4	5	5	5	5	2	4	3	4	4	5	5	5	5	5	5	4	5	5	4
5898	19	1	3	4	4	3	3	4	4	4	3	3	4	3	3	4	4	4	4	4	4	3	3	2	2	4	4	3	3	6	6	3	5	3	5
5899	19	1	4	4	4	3	5	3	4	3	3	4	5	3	3	5	6	5	6	6	3	4	3	4	3	3	4	4	3	3	4	4	4	3	4
5900	19	1	1	1	1	1	1	1	1	1	1	1	1	1	1	1	6	1	1	1	3	3	1	1	5	2	5	3	3	4	3	4	4	3	4
5901	19	1	4	5	5	4	3	2	4	3	5	5	4	3	3	4	5	5	5	4	4	4	3	3	4	3	3	3	4	5	4	5	4	4	4
5902	19	1	6	5	5	2	1	4	4	1	5	6	5	1	5	6	1	1	1	1	1	5	1	3	5	2	4	3	3	4	3	4	4	3	4
5903	19	1	6	6	3	4	2	1	3	2	5	6	5	5	5	3	6	5	5	4	4	4	4	5	5	5	5	5	5	6	7	5	5	5	6
5904	19	1	6	5	5	4	4	1	4	2	6	6	6	2	3	5	6	5	4	5	2	4	2	4	4	4	4	4	4	5	4	4	4	4	5
5905	19	1	5	6	4	2	5	1	4	2	3	4	5	2	2	2	6	6	5	5	4	5	5	4	5	5	4	5	4	6	6	5	4	4	5
5906	19	1	3	2	5	1	1	1	2	4	3	5	3	6	4	6	6	5	5	5	2	5	5	5	5	5	4	4	6	6	4	6	4	6	5
5907	19	1	4	4	5	3	1	1	4	1	4	5	5	5	4	5	6	5	6	6	1	5	5	5	5	7	6	7	7	6	6	6	7	7	6
5908	19	1	3	5	4	4	4	2	2	3	4	4	2	1	5	4	5	4	6	4	1	5	3	3	3	4	5	3	4	5	4	4	5	4	5
5909	19	1	4	4	4	3	1	1	3	3	2	5	5	2	4	3	6	2	5	4	3	4	5	5	3	6	5	3	6	6	6	4	5	6	7
5910	19	1	2	6	4	2	3	1	4	4	4	5	6	4	4	3	5	4	6	6	4	2	2	2	3	3	5	3	3	5	3	3	4	4	4
5911	19	1	3	3	5	4	3	2	4	2	3	4	4	2	3	4	6	5	5	5	2	5	3	4	5	4	6	4	4	4	3	4	5	4	5
5912	19	1	2	3	3	6	6	2	3	1	6	6	3	6	3	6	6	3	6	6	1	5	1	5	5	6	5	6	6	6	6	7	5	7	6
5913	19	1	5	5	5	3	2	2	5	3	5	6	5	4	4	6	5	3	4	4	2	4	3	4	4	2	5	3	3	4	3	4	4	3	4
5914	19	1	5	6	5	6	5	4	5	6	5	6	5	5	6	6	6	1	5	4	3	5	1	3	4	3	5	3	3	4	3	4	4	5	5
5915	19	1	6	6	6	6	6	6	6	6	6	6	6	6	6	6	6	6	6	6	1	5	3	5	5	2	3	3	3	3	4	3	4	3	5
5916	19	1	4	5	3	5	6	2	2	3	3	5	4	5	4	6	6	5	5	5	1	5	4	4	4	3	4	3	4	5	4	3	4	4	5
5917	19	1	5	5	5	5	5	3	5	4	5	5	5	1	5	4	6	4	4	5	3	4	2	3	3	3	5	3	4	4	4	4	4	5	4
5918	19	1	3	3	3	2	3	2	2	2	2	2	3	2	2	2	5	3	4	5	3	4	3	3	3	5	5	5	4	6	5	6	5	4	5
5919	19	1	3	6	5	6	6	1	5	1	5	6	4	6	4	6	6	6	6	6	1	4	5	5	4	7	7	7	6	6	7	5	7	6	6
5920	19	1	2	4	3	4	5	1	5	5	5	5	4	4	5	1	6	2	2	5	4	5	4	4	4	6	5	6	3	6	6	4	6	5	7
5921	19	1	3	4	2	1	2	3	5	5	4	5	4	5	2	2	6	6	5	3	4	5	5	4	3	6	6	5	6	6	6	5	6	5	6
5922	19	1	4	6	5	4	2	2	4	5	5	6	6	3	5	5	4	3	5	3	1	5	3	3	4	2	4	3	4	4	3	4	4	3	4
5923	19	1	4	5	4	2	3	2	6	4	5	5	6	4	5	5	5	4	5	4	1	1	2	2	4	3	6	3	3	4	4	4	4	4	4
5924	19	1	6	6	6	5	6	1	5	2	4	6	5	1	6	5	6	3	6	6	1	5	1	5	5	2	3	4	3	3	3	4	4	3	4
5925	19	1	4	5	5	4	5	4	4	3	4	4	5	4	5	5	4	3	4	4	3	4	3	4	4	2	3	3	4	4	3	5	4	3	4
5926	19	1	3	4	3	2	4	2	3	4	2	4	2	4	2	3	5	2	5	4	4	3	4	4	4	6	5	5	6	6	6	4	6	6	7
5927	19	1	5	5	6	3	2	1	4	3	4	5	5	3	3	5	6	5	5	4	3	4	3	4	4	5	6	5	5	5	5	4	5	6	4
5928	19	1	4	4	4	3	4	4	4	3	3	4	5	4	3	4	5	5	5	5	5	5	4	4	4	2	3	3	4	3	3	5	4	3	4
5929	19	1	3	4	4	4	5	4	4	3	3	4	3	2	2	3	6	4	5	4	3	4	5	5	5	5	5	5	5	6	6	6	5	6	4
5930	19	1	4	5	4	3	2	2	2	3	4	4	3	3	4	4	5	2	5	4	3	5	4	2	3	5	6	5	5	5	4	6	5	6	5
5931	19	1	5	6	5	5	6	4	6	4	6	6	6	5	6	6	6	6	6	6	2	5	5	5	5	5	5	5	4	6	4	4	6	3	6
5932	19	1	5	5	5	4	5	4	5	5	5	5	6	5	5	6	6	5	5	6	2	4	2	3	4	5	6	6	4	3	5	6	4	4	4
5933	19	1	5	6	3	1	1	1	2	1	2	3	4	6	4	5	6	6	6	5	3	5	3	3	3	6	4	6	5	6	4	7	5	6	4
5934	19	1	6	6	6	6	6	4	6	3	5	6	6	1	6	6	6	6	6	6	4	5	3	2	4	2	5	3	3	3	3	3	4	3	4
5935	19	1	5	5	6	3	2	2	3	3	5	6	6	1	2	5	5	4	3	5	3	5	3	4	4	5	5	6	4	5	4	6	5	4	4
5936	19	1	5	5	5	4	5	4	4	5	5	5	6	5	5	5	6	6	6	6	1	5	3	4	4	2	3	3	3	3	4	4	4	3	4
5937	19	1	3	5	4	2	5	2	2	2	2	5	5	5	2	6	4	6	6	6	4	3	2	5	5	3	3	3	4	4	3	6	4	5	4
5938	19	1	3	6	4	2	1	2	4	4	4	4	4	4	4	4	5	2	4	5	1	5	4	4	4	4	6	5	4	4	4	4	4	4	4
5939	19	1	4	6	6	3	3	1	4	4	1	6	6	1	6	4	6	5	5	5	1	5	3	3	3	4	6	3	3	4	3	3	4	3	4
5940	19	1	5	5	5	5	5	5	5	5	5	5	5	1	4	5	5	2	5	5	4	4	3	4	4	1	4	3	3	4	3	3	4	3	4
5941	19	1	4	4	3	2	2	2	2	3	4	5	3	3	4	4	6	5	5	3	1	5	4	5	4	5	5	6	6	6	5	6	5	6	5
5942	19	1	4	4	5	5	5	2	4	4	4	5	5	5	5	5	6	6	6	6	1	5	1	4	3	3	5	3	4	3	5	4	4	3	5
5943	19	1	4	5	5	5	4	3	3	4	5	6	4	5	3	3	3	3	4	4	2	3	4	2	1	4	6	4	5	5	5	4	4	4	5
5944	19	1	5	5	5	5	1	3	3	4	4	5	5	1	4	4	3	4	4	2	1	5	2	4	4	3	6	3	3	4	4	5	4	3	4
5945	19	1	2	4	4	2	4	1	1	2	2	3	3	2	4	4	4	3	5	4	4	4	3	2	2	5	6	4	5	5	5	6	4	6	4
5946	19	1	6	6	6	3	4	3	5	3	4	6	5	5	6	6	6	6	6	6	2	3	2	3	4	4	3	5	4	3	5	4	6	6	4
5947	19	1	5	5	5	5	5	5	5	4	5	6	6	5	5	6	5	5	5	5	4	4	3	2	2	2	4	3	3	4	3	4	4	3	5
5948	19	1	5	6	6	4	1	1	2	5	5	5	4	2	5	5	6	4	6	6	1	5	1	2	5	2	4	3	5	4	3	3	4	4	4
5949	19	1	4	4	5	4	3	2	4	5	4	5	4	3	4	4	4	5	5	4	4	4	4	4	4	5	4	5	5	5	3	6	4	6	5
5950	19	1	3	5	6	3	4	2	3	5	4	4	4	5	4	3	5	4	4	4	2	4	4	5	4	5	4	6	4	5	6	4	4	5	5
5951	19	1	5	5	5	4	5	4	4	3	4	4	4	4	4	4	5	3	4	4	2	4	2	4	4	2	4	3	4	4	3	4	4	4	4
5952	19	1	3	6	4	6	6	5	5	5	6	6	5	5	6	6	5	4	6	5	1	1	4	2	1	5	6	3	4	5	6	6	4	3	6
5953	19	1	4	4	5	3	4	2	4	4	3	5	4	2	3	4	4	4	4	5	4	3	3	4	3	2	4	3	3	4	3	4	4	3	5
5954	19	1	5	5	5	4	3	2	3	2	4	5	6	5	6	6	6	4	6	6	1	5	4	5	5	2	3	3	3	3	3	4	5	4	5
5955	19	1	6	6	6	6	6	5	4	5	6	6	6	6	6	6	6	5	5	6	1	2	3	2	2	5	6	5	5	5	4	4	5	5	4
5956	19	1	4	4	5	2	2	1	3	2	2	2	3	1	3	2	4	5	4	3	4	4	3	4	4	3	5	3	3	4	4	4	4	3	4
5957	19	1	5	5	5	4	4	1	4	4	5	5	6	5	5	5	6	2	5	4	2	3	4	4	4	3	4	3	5	5	3	4	4	5	5
5958	19	1	3	3	5	3	1	2	3	5	5	5	4	2	4	2	4	3	5	4	3	4	2	5	3	6	7	5	5	6	6	5	7	6	6
5959	19	1	6	6	6	2	4	2	4	4	5	6	6	3	4	4	6	6	5	4	3	3	2	4	4	3	5	4	3	5	3	3	4	4	4
5960	19	1	5	5	5	5	6	4	5	4	5	6	6	4	5	6	6	2	5	5	4	4	2	4	4	5	5	3	4	5	6	3	6	4	5
5961	19	1	5	6	5	4	4	4	5	4	5	5	5	3	3	5	5	5	5	4	1	4	2	4	4	4	5	5	3	5	5	4	4	3	5
5962	19	1	5	5	5	4	3	3	3	4	4	4	4	3	3	4	5	5	5	4	3	4	3	3	2	3	5	3	3	4	3	4	5	4	4
5963	19	1	1	3	3	1	4	3	3	1	5	3	3	2	6	1	4	6	6	4	2	4	4	4	3	7	7	7	5	7	7	6	6	7	7
5964	19	1	5	6	6	6	3	3	5	5	4	6	5	5	5	5	5	6	4	5	4	4	3	4	3	4	5	3	5	5	3	6	5	4	6
5965	19	1	4	4	4	6	4	3	4	4	5	5	5	4	4	4	6	4	6	5	4	4	2	2	2	6	6	6	6	6	7	6	6	6	4
5966	19	1	2	4	3	1	1	1	2	1	1	1	2	1	1	1	3	1	3	3	2	2	1	1	2	6	6	6	6	5	7	6	5	6	5
5967	19	1	5	5	3	3	1	4	4	4	4	4	6	2	6	6	6	6	6	4	2	2	1	5	5	6	6	5	5	6	6	5	5	5	6
5968	19	1	6	6	6	4	4	1	4	2	5	5	4	2	4	5	6	4	6	6	5	4	3	4	4	3	5	3	4	4	5	5	4	4	4
5969	19	1	4	5	5	4	4	3	4	4	4	4	4	3	4	4	4	5	5	4	1	5	3	4	4	3	4	3	4	4	3	6	4	4	5
5970	19	1	4	5	5	2	4	2	3	2	2	4	3	3	4	4	6	6	6	6	1	3	3	3	3	5	6	4	6	6	7	4	6	5	5
5971	19	1	5	6	5	4	5	2	3	4	4	5	5	2	5	5	5	4	4	4	2	4	3	3	2	2	3	3	3	3	3	4	4	4	4
5972	19	1	6	6	6	4	2	5	5	5	5	5	6	5	5	4	6	5	5	5	1	5	5	4	5	4	5	5	3	5	6	3	5	3	4
5973	19	1	5	5	5	4	6	1	3	6	4	6	5	4	5	5	6	3	6	3	1	5	1	5	3	2	4	3	3	4	3	4	4	4	4
5974	19	1	5	6	5	2	2	2	5	4	4	5	5	1	5	3	4	3	5	4	4	5	4	3	3	5	5	5	5	5	4	4	4	5	5
5975	19	1	5	5	5	5	5	2	2	5	5	5	6	5	5	6	5	4	6	5	3	3	3	3	4	4	6	3	4	3	3	4	4	6	5
5976	19	1	2	4	3	1	4	1	3	1	2	6	3	1	3	2	6	3	6	6	4	4	4	5	3	6	6	5	4	6	6	4	5	3	6
5977	19	1	4	5	4	4	4	3	3	3	4	4	4	4	3	4	6	4	5	4	1	5	3	4	4	5	5	4	5	5	5	6	5	5	5
5978	19	1	2	4	4	1	1	4	5	5	2	5	2	1	2	4	4	5	5	2	3	4	3	5	5	6	6	5	6	6	6	3	6	6	7
5979	19	1	6	5	5	5	5	3	4	4	5	4	6	6	6	6	6	5	6	5	3	4	2	4	3	5	6	6	5	5	4	6	5	4	4
5980	19	1	4	5	6	5	3	1	1	6	3	5	5	6	2	4	6	2	6	5	3	2	4	3	2	6	7	6	7	6	6	6	5	6	6
5981	19	1	3	1	3	1	1	2	3	4	2	3	2	1	1	1	6	3	4	4	4	4	2	5	5	7	7	6	6	7	7	5	6	6	7
5982	19	1	5	5	5	5	2	1	3	2	1	6	2	1	3	2	6	5	5	5	2	5	1	3	4	4	5	3	3	5	4	4	4	4	4
5983	19	1	6	6	6	6	6	5	5	4	5	6	6	6	6	6	6	4	6	5	1	5	1	1	5	2	3	3	3	3	3	4	4	4	4
5984	19	1	5	5	5	4	5	1	5	3	5	5	5	5	5	5	6	5	5	5	1	5	4	5	5	2	3	3	4	4	3	4	4	3	5
5985	19	1	4	4	4	3	3	3	3	3	3	4	5	4	4	4	6	4	5	4	2	4	2	4	3	5	5	4	4	6	5	5	4	6	6
5986	19	1	4	4	4	3	1	2	2	2	2	2	4	3	3	3	4	3	3	3	3	3	1	2	4	5	6	6	4	5	5	6	5	4	6
5987	19	1	5	6	5	6	5	4	5	5	5	6	6	6	6	6	6	5	5	6	2	2	3	5	5	5	5	5	3	4	6	5	4	5	5
5988	19	1	4	5	5	3	4	2	6	3	5	5	3	5	4	5	6	6	6	6	3	5	3	4	4	4	3	5	4	4	4	4	4	4	5
5989	19	1	5	5	6	5	4	2	3	3	5	6	6	4	5	6	5	4	5	5	2	4	3	2	3	3	4	3	5	4	3	4	5	4	4
5990	19	1	4	5	6	5	4	2	3	2	2	2	3	2	2	2	6	6	5	6	1	1	4	5	4	4	5	5	3	3	6	4	5	4	5
5991	19	1	5	4	5	4	4	1	4	3	3	5	4	1	3	1	6	4	4	4	1	5	1	5	5	3	3	5	4	3	6	4	4	3	5
5992	19	1	6	6	6	6	2	4	5	3	5	5	5	5	3	5	5	3	5	6	4	5	5	4	5	5	6	6	5	6	4	4	4	5	6
5993	19	1	5	5	4	4	6	3	2	3	3	4	5	5	5	5	5	5	6	6	4	4	5	4	4	5	5	4	5	5	5	6	5	4	5
5994	19	1	5	5	5	5	5	5	5	5	5	5	5	4	5	5	5	5	5	5	2	4	3	3	3	3	6	3	4	4	4	4	4	3	4
5995	19	1	5	5	4	4	4	2	2	2	2	3	2	3	2	1	5	5	4	5	4	3	4	4	3	6	6	6	6	6	6	6	7	6	6
5996	19	1	4	6	4	4	4	1	1	4	4	5	5	4	4	4	4	4	4	4	3	3	3	2	3	4	5	5	4	5	3	5	4	5	5
5997	19	1	3	6	4	1	4	2	2	3	4	6	5	4	6	5	6	3	5	4	2	5	3	3	5	5	5	3	6	6	3	6	4	5	6
5998	19	1	4	4	4	4	2	3	4	4	2	6	3	2	3	5	6	4	5	5	2	4	3	4	4	5	6	3	4	5	4	5	5	4	6
5999	19	1	6	6	6	6	6	3	6	3	6	6	6	6	6	6	6	6	6	5	1	5	4	5	5	2	4	3	3	3	3	4	4	4	4
6000	19	1	5	6	6	5	5	6	6	6	6	6	5	4	6	6	6	3	5	5	4	5	3	3	3	2	4	3	5	4	3	4	4	4	4
6001	19	1	4	5	4	3	3	2	1	1	3	5	4	2	3	2	5	4	5	3	1	5	3	4	5	3	4	3	6	3	3	4	4	4	5
6002	19	1	5	5	5	5	5	5	5	4	4	5	6	5	5	5	6	6	6	6	3	3	5	5	5	5	5	5	5	5	4	7	4	3	5
6003	19	1	4	6	5	5	3	4	3	4	5	6	4	5	5	5	5	4	4	5	3	4	3	3	4	4	3	5	5	3	4	5	4	5	5
6004	19	1	4	4	5	3	2	2	4	4	5	6	3	3	3	6	2	5	2	2	3	5	2	5	4	2	5	3	3	5	3	3	4	3	4
6005	19	1	4	4	4	4	4	3	3	4	4	5	6	5	6	6	4	4	4	4	3	3	3	3	3	5	5	5	3	5	6	5	4	5	6
6006	19	1	4	4	5	2	4	2	4	3	4	4	3	1	1	2	5	3	3	4	4	4	3	3	3	5	4	4	4	5	6	4	5	5	6
6007	19	1	1	2	1	3	3	4	4	3	3	2	5	2	2	1	5	5	4	3	4	4	4	4	5	6	4	6	6	6	7	5	6	5	6
6008	19	1	5	6	5	4	4	1	6	5	5	5	2	5	5	6	6	1	6	6	5	5	5	5	5	3	5	3	3	5	3	4	4	3	6
6009	19	1	3	6	4	6	6	3	5	1	5	6	5	2	5	6	4	4	4	4	2	4	4	2	5	5	6	5	6	5	4	4	7	3	6
6010	19	1	4	5	5	5	2	3	5	5	5	5	2	1	2	1	5	5	3	3	1	5	1	4	5	6	5	6	5	5	6	7	5	6	6
6011	19	1	6	6	6	5	6	5	5	5	6	6	6	5	6	6	6	5	6	6	1	1	1	1	1	4	6	4	3	4	5	5	4	4	5
6012	19	1	3	3	4	3	3	2	4	3	3	5	3	1	3	2	4	5	4	5	4	3	2	4	3	6	5	5	5	6	6	6	5	5	6
6013	19	1	6	6	6	4	6	4	5	5	6	6	6	5	6	6	6	6	6	5	1	5	2	3	3	2	4	3	3	4	3	4	4	3	5
6014	19	1	5	5	5	4	5	4	5	5	5	5	5	5	5	5	5	5	6	5	1	1	2	1	1	3	4	3	4	5	4	4	4	4	5
6015	19	1	2	3	2	2	2	2	3	2	4	4	2	3	2	2	6	6	6	6	4	4	5	5	5	6	6	4	5	6	6	6	6	6	6
6016	19	1	4	5	5	5	5	3	2	3	4	5	5	4	4	5	5	5	5	5	4	3	4	4	4	5	6	5	4	6	6	6	5	6	5
6017	19	1	2	3	3	1	1	5	2	2	3	4	3	1	1	1	1	3	3	1	1	5	3	3	5	7	7	6	7	7	7	6	7	7	7
6018	19	1	5	5	5	2	1	1	4	2	3	4	5	2	3	4	6	4	3	3	1	5	3	3	3	3	3	3	4	3	4	4	5	4	5
6019	19	1	5	1	5	3	3	1	2	1	4	4	5	2	3	3	6	3	5	4	4	3	3	3	4	3	6	3	4	3	4	4	4	3	4
6020	19	1	4	4	4	4	4	2	4	2	4	4	2	2	2	3	4	4	4	4	1	5	3	5	5	3	3	3	4	3	6	5	5	3	4
6021	19	1	5	5	5	3	1	4	4	4	4	5	5	4	5	5	5	2	5	4	2	4	4	3	3	6	6	6	4	5	6	7	4	6	5
6022	19	1	6	6	6	4	1	3	4	6	4	6	5	4	5	5	6	1	6	6	1	3	1	1	3	2	4	3	3	4	3	3	4	4	4
6023	19	1	1	1	2	1	3	1	1	1	1	2	2	1	1	1	1	2	2	2	4	4	3	4	5	7	5	6	7	7	7	6	7	7	7
6024	19	1	2	2	2	4	2	1	2	2	2	2	3	2	2	1	5	5	5	5	3	4	4	5	2	7	7	6	3	7	7	6	5	6	7
6025	19	1	4	6	5	3	3	1	2	1	4	6	4	2	3	4	6	5	5	4	4	5	2	3	1	6	6	5	6	6	6	7	5	6	4
6026	19	1	5	5	5	4	5	2	4	4	5	5	5	4	4	5	6	6	6	6	1	1	3	3	3	4	5	3	4	4	3	4	4	6	5
6027	19	1	5	5	5	3	5	3	5	6	6	4	6	3	5	5	6	4	6	6	3	4	4	4	4	5	6	5	4	5	4	7	4	4	5
6028	19	1	6	6	6	6	6	2	3	5	6	6	5	6	6	6	6	5	6	4	2	3	1	2	2	3	3	3	4	3	3	4	4	6	5
6029	19	1	5	5	4	3	4	1	3	4	2	5	4	1	4	6	5	1	4	6	1	5	5	4	4	4	5	5	3	5	5	4	4	4	5
6030	19	1	4	5	4	4	3	1	4	2	5	4	6	5	4	4	6	5	6	5	2	2	3	2	2	6	6	6	5	5	6	7	5	6	6
6031	19	1	5	6	6	1	1	1	1	1	1	5	5	1	1	1	6	6	5	5	4	2	4	2	2	4	5	5	4	5	4	4	4	5	5
6032	19	1	5	3	4	3	2	2	2	2	3	5	2	2	3	2	5	4	3	3	4	5	2	3	3	5	6	6	3	4	4	4	5	5	4
6033	19	1	4	4	5	1	4	3	3	4	3	5	4	4	4	3	6	6	6	6	1	5	4	4	5	4	3	4	4	6	5	4	4	4	5
6034	19	1	5	6	5	6	1	3	5	3	4	5	6	5	5	5	6	6	5	6	2	4	4	4	4	2	4	3	3	4	3	4	4	4	5
6035	19	1	5	5	5	5	5	2	5	4	5	5	4	4	4	5	6	5	6	5	3	4	3	4	4	5	4	5	5	6	4	5	5	6	5
6036	19	1	6	6	6	5	6	4	5	5	5	6	6	6	6	6	6	5	6	6	1	5	2	5	5	3	4	4	3	4	4	3	4	5	4
6037	19	1	3	4	4	2	2	1	1	1	2	4	2	1	2	3	4	3	5	4	4	3	2	3	2	5	5	4	3	5	5	6	5	5	6
6038	19	1	5	6	6	2	2	1	5	1	5	6	6	4	5	5	6	4	6	3	1	5	1	3	3	6	6	6	4	5	7	3	4	4	4
6039	19	1	5	4	4	4	3	3	3	3	3	3	6	4	3	2	6	6	6	6	1	3	2	4	3	5	6	5	3	5	5	4	4	6	4
6040	19	1	5	5	6	5	5	4	5	4	5	5	5	4	5	5	6	5	5	5	1	1	2	4	4	2	3	3	3	3	3	4	4	3	4
6041	19	1	5	6	6	6	3	6	6	6	6	6	6	6	6	6	6	4	5	6	4	5	1	3	3	5	6	4	6	5	6	6	5	5	6
6042	19	1	5	6	4	4	2	3	4	5	5	4	5	6	6	5	5	6	6	3	3	4	4	3	3	6	6	5	5	5	6	7	4	7	6
6043	19	1	4	6	6	3	1	1	3	5	6	6	6	6	3	6	5	5	5	5	1	5	3	5	5	6	6	6	7	6	6	4	7	5	6
6044	19	1	5	6	6	4	4	3	4	5	6	5	5	6	6	6	5	3	5	4	1	4	2	5	4	5	6	6	3	5	3	5	4	6	5
6045	19	1	5	5	5	4	4	2	3	2	4	5	4	3	4	3	5	5	5	5	2	4	4	3	4	4	5	4	4	3	4	4	4	4	5
6046	19	1	3	5	4	5	5	3	3	2	3	4	4	2	4	3	6	5	5	6	3	4	4	2	5	2	4	3	4	4	3	4	4	3	4
6047	19	1	4	5	5	5	6	4	4	4	4	5	4	4	5	5	4	4	4	4	2	4	3	4	3	2	4	3	3	4	3	4	4	3	4
6048	19	1	5	6	5	6	6	5	5	6	6	5	4	5	6	5	5	4	6	6	1	5	5	5	5	5	6	4	4	5	6	6	5	7	5
6049	19	1	4	5	6	3	6	1	1	1	1	4	5	2	1	5	4	4	5	5	2	5	3	4	3	5	5	5	6	4	4	3	4	6	4
6050	19	1	4	4	4	4	3	1	2	3	4	5	4	3	5	5	4	6	5	3	4	4	3	4	2	6	6	5	5	6	6	7	7	6	6
6051	19	1	4	4	4	4	4	2	2	3	4	2	4	4	3	3	4	3	4	3	2	4	3	3	3	5	5	5	5	6	6	4	5	6	5
6052	19	1	5	6	5	5	1	1	1	1	1	1	1	6	6	6	6	6	6	6	1	5	1	3	5	5	5	5	6	4	3	3	4	7	5
6053	19	1	6	6	6	4	3	1	5	2	4	6	6	3	4	6	6	3	6	6	1	5	2	4	5	5	6	5	4	5	6	6	4	4	4
6054	19	1	6	5	5	4	4	3	3	3	3	3	6	3	5	4	5	5	4	3	5	3	4	4	4	2	4	3	4	3	3	4	5	4	4
6055	19	1	5	6	5	6	5	1	3	4	5	5	5	1	5	5	6	5	6	6	4	4	3	5	4	4	3	4	4	4	4	4	5	5	5
6056	19	1	3	6	5	2	1	4	4	4	4	5	4	1	1	1	6	6	4	5	4	4	3	4	5	5	4	4	6	6	6	4	6	4	6
6057	19	1	4	6	4	4	4	2	5	4	6	6	6	6	6	6	6	6	6	6	4	4	4	4	4	6	6	6	5	6	6	7	4	6	6
6058	19	1	4	5	4	4	2	2	3	3	3	5	5	1	5	5	4	4	4	4	5	2	1	1	1	5	4	5	3	6	5	6	5	4	5
6059	19	1	5	5	5	5	5	3	3	3	3	3	3	3	3	3	5	4	4	5	3	3	1	1	1	2	4	3	3	3	4	3	4	3	4
6060	19	1	4	5	5	4	2	1	4	5	5	6	6	3	5	5	5	4	5	4	1	5	2	3	4	2	4	3	3	4	3	4	4	3	4
6061	19	1	4	6	3	4	6	2	4	3	3	4	5	1	3	4	4	3	4	5	4	5	3	4	4	3	4	4	4	4	4	4	4	3	4
6062	19	1	4	5	4	5	5	2	4	5	4	4	5	3	4	5	4	5	5	5	3	4	4	4	4	5	4	5	4	5	6	5	4	4	4
6063	19	1	4	4	5	4	4	1	4	3	3	4	4	3	4	3	6	1	5	5	3	3	3	4	3	5	5	5	4	5	5	5	5	5	6
6064	19	1	5	5	5	5	1	1	2	1	4	5	4	1	2	5	5	3	4	2	1	5	2	3	3	2	3	3	4	3	3	4	4	4	4
6065	19	1	6	6	6	6	6	4	5	2	6	6	3	1	4	6	5	6	6	6	1	3	5	5	5	6	6	5	6	6	7	4	6	7	6
6066	19	1	4	5	5	3	4	2	3	3	3	4	4	3	4	4	5	4	3	4	3	4	3	3	4	1	4	3	3	4	3	3	4	3	4
6067	19	1	5	5	5	5	5	2	3	1	3	5	6	5	5	4	6	4	6	6	2	5	5	5	5	2	4	3	3	5	3	4	4	3	5
6068	19	1	4	4	4	5	5	2	2	5	4	5	3	3	3	4	4	4	5	4	2	4	3	3	3	6	6	5	6	5	5	6	4	6	5
6069	19	1	6	6	6	3	3	4	5	5	4	5	5	5	4	5	6	6	5	6	1	5	3	3	5	2	3	4	3	3	3	3	4	3	4
6070	19	1	6	6	6	5	6	4	5	5	4	5	5	3	5	5	5	4	5	5	3	4	4	4	4	3	4	3	4	5	4	4	4	5	4
6071	19	1	4	4	5	4	5	1	4	4	4	5	6	4	5	5	5	2	5	5	1	5	3	3	4	4	4	3	4	5	4	4	4	5	5
6072	19	1	3	5	5	1	5	1	2	2	5	4	6	3	3	6	6	5	4	4	2	5	3	4	3	2	4	5	3	4	3	3	4	4	4
6073	19	1	5	5	5	4	5	4	5	5	5	6	5	4	5	6	6	2	6	5	2	5	3	4	4	3	4	5	5	5	3	3	4	4	4
6074	19	1	3	4	4	3	4	1	2	2	3	3	3	2	4	5	3	4	4	3	4	4	4	4	5	5	6	5	5	5	6	7	4	4	5
6075	19	1	2	6	3	5	4	2	3	4	4	6	2	2	5	6	6	4	6	5	1	5	2	3	4	4	3	4	4	3	4	6	5	6	4
6076	19	1	5	1	5	3	6	1	1	3	2	1	4	2	3	3	5	5	5	5	3	4	4	3	3	4	4	3	4	5	4	6	4	5	4
6077	19	1	5	5	5	5	3	1	1	1	1	6	5	2	4	4	4	4	4	4	2	4	4	5	5	5	5	4	4	6	6	6	5	4	5
6078	19	1	6	6	6	3	4	4	5	5	5	5	6	4	5	6	6	4	5	2	1	4	2	2	4	3	5	3	3	4	5	3	4	4	5
6079	19	1	3	4	4	4	4	1	3	1	4	4	4	2	2	2	6	2	6	5	2	4	4	4	4	6	6	6	6	6	6	6	5	4	6
6080	19	1	4	6	5	2	3	1	2	2	1	5	5	1	5	5	5	2	5	5	2	5	4	4	4	5	6	5	5	5	5	6	4	6	4
6081	19	1	3	4	5	2	4	2	4	3	3	5	4	1	2	4	5	5	5	6	2	4	4	4	5	5	3	5	6	6	4	3	6	5	6
6082	19	1	5	5	5	4	4	3	4	4	5	5	4	2	2	4	4	2	2	4	4	2	4	3	3	5	6	4	3	5	6	4	4	4	4
6083	19	1	5	4	5	3	1	3	3	4	4	5	3	2	3	5	5	4	4	3	3	3	2	4	3	4	4	3	5	5	3	4	4	5	4
6084	19	1	6	6	6	6	4	3	5	5	6	6	5	4	4	6	6	6	4	5	1	5	1	3	4	3	4	3	4	4	3	4	4	4	4
6085	19	1	4	4	4	4	1	1	1	1	1	1	3	1	2	1	3	1	1	1	4	3	3	3	4	3	5	3	3	3	4	4	4	3	4
6086	19	1	5	5	5	4	4	3	4	3	3	5	5	4	4	5	5	5	5	5	2	4	4	4	4	2	4	3	3	3	3	3	4	3	4
6087	19	1	5	5	4	4	5	1	4	4	3	4	4	4	4	4	6	4	6	6	2	2	4	4	4	6	6	5	6	6	6	7	4	6	6
6088	19	1	6	6	5	5	6	3	4	4	4	6	4	4	5	6	6	5	6	6	1	5	1	4	4	4	5	5	3	5	4	6	4	6	5
6089	19	1	6	6	6	5	6	4	4	5	6	6	6	2	6	6	6	5	6	5	1	5	2	5	4	3	6	4	3	5	3	3	4	3	4
6090	19	1	3	3	4	2	2	3	4	3	4	4	4	2	4	1	5	5	5	3	1	2	5	4	3	5	6	5	6	6	3	4	5	6	5
6091	19	1	3	4	4	1	4	2	4	5	2	4	3	2	1	3	6	3	5	4	4	5	3	3	2	6	5	6	6	6	4	3	5	5	6
6092	19	1	4	5	4	4	3	4	4	3	4	4	4	4	5	4	5	4	5	5	1	4	4	4	3	5	6	6	4	5	6	5	5	3	5
6093	19	1	2	4	4	2	2	2	2	3	2	3	3	1	1	3	3	4	4	4	1	4	2	2	3	2	3	3	3	4	3	3	5	3	4
6094	19	1	5	4	5	4	5	2	3	2	4	5	5	3	3	5	5	4	5	5	2	4	3	4	3	3	5	4	3	5	3	4	4	3	5
6095	19	1	5	5	5	4	4	2	3	3	2	3	4	4	4	4	4	4	5	5	3	4	3	4	3	2	3	3	4	4	3	4	4	3	4
6096	19	1	5	5	5	5	5	4	4	5	5	5	5	4	5	5	5	5	5	5	1	5	2	4	4	2	4	3	3	4	4	4	4	3	4
6097	19	1	5	4	5	5	4	3	5	2	3	5	5	3	5	5	5	5	5	5	2	4	4	4	5	5	5	5	5	5	6	5	4	6	6
6098	19	1	4	6	5	4	3	3	4	5	6	6	5	4	5	6	5	3	5	4	3	5	3	3	4	4	4	5	4	5	5	5	4	5	5
6099	19	1	4	5	4	3	5	1	4	4	5	4	5	3	5	3	5	6	6	5	2	4	5	5	5	3	3	4	3	6	3	3	4	4	4
6100	19	1	3	5	4	3	4	1	3	5	3	5	4	1	5	4	5	5	4	4	4	4	2	3	3	4	5	4	4	5	6	3	5	4	6
6101	19	1	4	6	4	5	6	1	4	5	6	5	6	6	6	6	6	4	6	6	2	4	4	3	3	4	5	5	3	5	6	5	4	5	5
6102	19	1	4	3	4	4	4	1	1	1	4	6	4	4	5	3	6	2	6	6	1	1	1	4	3	4	4	6	3	5	3	3	4	4	6
6103	19	1	5	6	5	2	1	2	2	6	4	4	5	4	5	6	6	2	3	2	2	4	3	3	3	6	5	7	7	5	5	7	6	6	6
6104	19	1	6	6	6	4	3	2	6	4	4	5	6	2	5	5	6	5	5	4	4	5	3	4	4	6	7	5	5	6	5	6	5	4	6
6105	19	1	4	5	4	5	4	5	5	4	5	5	4	3	6	4	6	5	5	5	1	5	4	4	4	4	4	3	4	6	4	6	4	6	5
6106	19	1	5	5	5	4	1	3	4	4	4	5	5	4	5	5	6	4	1	1	3	4	3	4	4	2	5	3	3	3	3	3	4	4	4
6107	19	1	5	5	5	5	4	1	4	5	5	5	5	5	5	5	6	2	6	5	1	5	2	4	5	2	4	3	3	3	3	4	4	4	4
6108	19	1	2	2	3	3	3	1	3	3	1	2	2	4	4	6	4	4	5	5	1	4	1	3	3	6	6	5	4	6	6	7	4	5	6
6109	19	1	4	5	4	3	1	2	5	4	4	5	4	2	3	5	6	5	5	5	4	4	3	4	4	5	6	5	5	5	6	6	5	5	6
6110	19	1	6	6	6	6	6	6	5	5	5	6	6	6	6	6	6	6	6	6	1	5	1	5	5	3	4	3	4	3	3	4	4	6	4
6111	19	1	4	2	4	2	5	1	2	3	2	4	4	4	4	5	5	2	5	5	3	4	4	4	4	4	4	5	5	5	5	4	5	3	6
6112	19	1	4	4	4	2	1	1	1	1	1	1	2	1	1	1	5	5	5	3	1	5	3	3	1	2	5	3	3	5	4	3	4	3	4
6113	19	1	5	5	5	4	5	3	4	4	4	5	4	3	4	5	6	6	4	4	2	5	4	4	5	3	4	5	4	4	5	4	5	4	4
6114	19	1	6	5	5	5	2	2	2	4	5	5	6	3	6	5	6	3	5	5	2	4	4	5	5	6	7	7	3	5	6	7	4	6	6
6115	19	1	4	4	4	4	3	3	5	3	4	3	5	3	4	4	5	3	4	4	4	3	3	3	3	6	6	7	6	6	6	6	5	3	6
6116	19	1	5	5	5	4	5	4	4	4	4	4	5	4	4	4	5	5	4	5	2	4	4	3	4	3	3	4	3	4	4	4	4	4	5
6117	19	1	2	5	4	3	4	2	3	5	4	5	3	2	4	3	5	5	4	4	3	4	2	4	3	4	4	5	3	5	3	4	4	5	5
6118	19	1	5	4	4	4	5	4	4	4	5	5	5	3	4	4	5	4	4	5	1	5	3	2	3	3	4	5	3	5	3	4	4	4	4
6119	19	1	4	6	4	2	6	1	3	4	5	5	6	4	5	4	6	5	6	5	4	5	4	5	5	5	6	3	4	5	4	5	5	4	6
6120	19	1	5	5	5	1	5	1	4	3	2	5	5	2	4	5	6	6	6	6	2	5	5	5	3	4	5	5	4	5	5	5	7	4	4
6121	19	1	5	4	5	3	3	2	2	2	3	3	1	1	1	1	3	4	3	4	3	3	2	2	2	5	6	3	4	5	6	4	4	3	5
6122	19	1	2	5	4	1	1	1	1	1	4	4	2	5	3	5	6	2	6	5	5	5	4	5	4	5	5	5	4	5	4	6	5	6	6
6123	19	1	5	5	5	4	3	2	3	2	2	2	3	2	2	3	4	3	3	3	3	3	3	3	3	3	3	5	4	4	3	3	4	3	4
6124	19	1	5	5	5	3	5	2	2	1	4	5	5	2	3	6	5	5	4	4	4	4	3	4	3	3	5	3	3	3	4	4	4	5	4
6125	19	1	4	4	4	4	4	3	4	2	4	5	5	2	4	4	6	4	5	5	2	4	4	4	4	5	5	5	5	5	5	4	5	5	5
6126	19	1	3	5	5	5	3	1	4	5	1	6	4	1	4	1	6	6	4	3	3	5	5	5	5	4	6	3	4	5	4	3	5	4	4
6127	19	1	3	5	5	5	3	2	5	5	5	5	4	3	5	5	6	2	4	5	2	5	4	5	4	3	3	4	6	5	3	5	4	4	5
6128	19	1	2	2	2	1	1	1	2	2	4	4	4	4	5	1	5	2	5	4	3	4	3	4	3	5	5	5	4	6	5	7	4	5	6
6129	19	1	4	4	4	1	3	4	4	4	4	4	5	1	4	2	5	4	3	3	4	3	4	2	3	4	5	4	3	5	3	4	5	3	6
6130	19	1	4	4	5	4	5	4	4	3	4	5	5	4	5	5	4	3	4	5	3	5	4	4	5	4	5	5	3	4	6	3	6	4	4
6131	19	1	5	6	6	5	6	1	2	1	5	6	6	4	6	5	6	5	6	4	1	5	1	3	3	3	3	3	4	4	4	4	4	5	4
6132	19	1	5	6	5	2	4	1	4	5	1	6	3	1	4	5	5	5	2	4	3	4	1	4	3	5	6	4	3	5	3	4	5	5	5
6133	19	1	3	3	4	2	2	2	2	2	3	4	2	2	4	3	6	4	4	4	3	4	3	4	3	3	3	3	4	6	3	4	4	4	5
6134	19	1	6	6	6	5	5	2	4	2	4	5	5	4	3	3	6	6	6	4	2	3	3	2	4	5	6	6	4	5	4	4	4	3	6
6135	19	1	4	6	4	2	3	1	6	3	4	6	6	6	4	2	6	6	6	6	3	3	4	4	4	4	4	3	4	5	4	6	4	5	4
6136	19	1	6	6	6	4	6	4	5	5	5	5	6	5	5	6	5	4	4	5	5	5	5	5	5	4	4	5	4	5	4	3	5	4	5
6137	19	1	6	6	6	5	6	3	3	2	5	5	6	4	6	6	6	5	4	5	1	2	3	4	4	2	3	3	3	3	3	3	4	3	4
6138	19	1	4	5	4	4	6	4	5	5	5	5	5	5	5	5	5	5	5	5	1	5	1	3	3	4	5	3	4	4	6	6	4	4	4
6139	19	1	4	6	4	4	1	2	4	2	1	4	4	4	4	4	6	6	6	4	3	4	2	4	2	6	3	5	5	6	7	6	5	6	6
6140	19	1	4	6	5	4	6	4	6	5	4	5	5	4	3	5	5	3	5	5	4	5	4	4	4	4	3	4	4	5	5	4	5	4	6
6141	19	1	5	5	5	2	6	1	4	3	3	5	5	1	1	3	6	5	5	5	1	4	3	4	4	3	5	3	4	4	4	4	4	4	4
6142	19	1	5	4	5	4	4	2	3	2	3	6	5	3	2	6	6	5	5	5	2	4	2	4	4	2	3	3	3	3	4	4	4	4	4
6143	19	1	3	3	4	3	1	3	4	2	4	4	3	1	2	1	3	4	3	4	4	3	5	2	2	6	7	6	5	6	6	7	6	5	6
6144	19	1	1	3	3	3	4	6	5	6	3	3	1	1	2	2	1	5	2	3	1	1	5	3	3	6	6	5	5	6	6	7	7	4	7
6145	19	1	2	3	2	2	4	1	2	4	3	4	3	2	4	4	4	4	5	4	3	3	2	3	4	6	6	5	5	6	6	6	5	5	6
6146	19	1	4	3	3	2	2	1	3	2	4	3	3	2	3	5	6	5	4	4	2	5	4	5	5	6	4	6	6	6	6	7	5	6	6
6147	19	1	3	5	6	4	3	1	6	5	5	6	5	1	4	5	6	6	6	6	1	5	3	5	4	3	5	3	3	4	4	4	4	5	4
6148	19	1	4	4	5	4	3	3	3	3	3	5	5	2	2	5	5	5	4	4	2	5	4	4	4	6	6	6	4	6	6	4	5	6	6
6149	19	1	5	6	5	3	5	2	5	4	3	6	5	2	4	3	6	6	6	6	2	5	4	5	5	3	3	4	4	3	3	4	5	6	4
6150	19	1	3	3	3	2	2	1	3	2	4	4	4	3	3	2	4	3	3	3	1	4	2	3	4	4	4	5	4	5	5	4	4	4	5
6151	19	1	6	6	3	4	6	2	4	2	5	6	6	3	5	6	6	6	6	1	5	5	1	3	5	6	7	5	4	6	7	5	5	6	6
6152	19	1	6	6	6	5	6	3	5	5	5	5	6	6	4	5	6	6	6	6	2	4	4	4	3	2	3	3	3	3	3	4	4	4	4
6153	19	1	3	4	4	3	2	1	3	2	2	2	3	3	3	3	6	6	4	4	5	4	3	4	3	4	3	5	3	5	5	5	5	4	5
6154	19	1	4	5	4	4	3	4	4	4	4	4	6	4	3	5	4	4	4	4	3	3	4	3	5	5	5	4	3	5	3	5	4	6	5
6155	19	1	4	4	4	4	5	4	4	4	5	5	4	4	4	4	5	4	6	4	2	4	3	3	3	4	3	4	5	3	4	6	5	5	5
6156	19	1	4	4	6	6	3	2	2	4	4	6	4	2	5	5	5	5	4	4	1	4	2	4	4	3	5	3	5	5	3	4	4	5	4
6157	19	1	6	6	6	6	6	6	6	6	6	6	4	5	4	5	3	4	4	5	2	2	3	3	5	5	6	5	3	5	6	6	4	4	6
6158	19	1	3	3	3	3	1	2	3	3	3	4	3	1	3	3	3	3	4	4	3	4	2	3	4	6	6	5	5	6	5	6	4	6	6
6159	19	1	6	6	6	6	1	1	2	5	5	6	6	6	6	6	6	2	6	5	4	5	5	1	3	5	6	6	4	3	6	6	4	6	5
6160	19	1	2	2	2	2	1	3	1	1	2	2	2	2	3	6	1	5	1	1	1	5	5	5	4	3	3	4	3	5	3	4	4	4	5
6161	19	1	4	6	5	3	1	2	3	4	4	5	4	4	5	5	6	6	6	2	1	5	4	4	4	4	3	5	3	5	4	6	5	3	5
6162	19	1	3	4	4	3	4	3	3	4	4	4	4	3	3	4	4	4	5	4	2	4	2	4	2	5	5	5	6	5	5	6	5	6	5
6163	19	1	3	2	4	1	3	1	2	1	1	2	3	1	2	1	4	4	3	3	3	3	2	3	3	3	6	4	3	5	4	4	4	3	4
6164	19	1	5	6	6	6	5	4	4	6	6	6	6	5	5	5	6	6	6	6	1	1	2	4	4	4	6	4	4	4	5	4	4	3	4
6165	19	1	5	4	4	4	4	4	5	4	5	6	4	4	5	5	5	3	4	3	1	4	4	4	4	5	6	4	5	5	4	5	6	6	6
6166	19	1	5	5	5	4	4	1	5	5	1	5	5	1	5	4	6	5	5	5	1	4	1	4	5	4	5	3	5	5	4	4	5	4	5
6167	19	1	4	5	5	1	4	1	1	4	5	5	5	1	4	3	6	5	5	4	2	5	3	2	4	5	4	5	5	6	5	5	4	5	6
6168	19	1	4	4	3	2	4	2	4	1	3	3	4	3	2	2	5	2	5	4	3	4	4	4	4	6	4	6	5	6	6	6	5	6	5
6169	19	1	4	4	4	4	6	5	6	4	5	5	5	5	6	5	5	6	5	6	4	5	5	5	5	4	6	3	5	5	3	4	5	4	6
6170	19	1	4	3	5	1	1	1	1	1	1	1	2	2	2	2	4	3	3	2	3	5	2	2	3	3	5	4	3	4	3	4	5	3	4
6171	19	1	2	3	3	1	1	1	4	2	2	4	2	1	1	1	6	6	6	6	5	5	5	3	3	6	6	5	6	7	7	5	6	6	6
6172	19	1	5	6	5	5	4	3	5	3	5	5	6	5	5	6	6	2	4	5	2	5	3	3	3	3	3	4	4	4	3	4	4	6	5
6173	19	1	5	4	6	5	5	5	4	3	5	5	5	5	6	5	6	2	4	6	4	5	5	4	2	7	6	7	6	7	6	7	7	6	7
6174	19	1	5	5	5	3	3	1	1	5	4	6	6	4	6	3	5	4	5	3	4	3	1	2	3	4	4	5	3	5	4	5	4	6	6
6175	19	1	5	5	5	3	2	1	3	2	2	4	4	2	3	2	6	2	5	5	1	5	3	4	4	4	6	5	4	3	4	5	4	4	5
6176	19	1	4	5	5	4	4	3	3	3	4	4	5	2	4	3	4	3	4	4	1	5	3	4	4	3	4	4	3	5	3	3	4	5	6
6177	19	1	6	6	6	4	6	5	5	5	5	5	6	6	6	6	3	4	3	3	1	2	1	1	2	5	6	5	5	5	4	5	6	6	5
6178	19	1	4	5	5	1	2	1	2	6	6	4	6	6	6	1	4	2	5	3	1	5	1	3	3	4	5	3	3	5	3	5	4	4	6
6179	19	1	5	4	5	3	3	1	4	3	5	5	5	3	3	5	6	4	3	3	2	4	3	3	3	3	5	4	3	4	4	4	4	4	4
6180	19	1	5	5	4	5	5	2	2	3	2	6	6	2	2	5	6	6	6	5	1	3	3	5	5	5	5	3	4	6	4	6	6	6	6
6181	19	1	3	3	3	2	2	3	3	4	4	4	3	2	2	2	5	4	5	3	3	5	2	4	3	5	5	3	4	6	4	6	4	5	5
6182	19	1	5	5	5	4	2	4	5	4	5	5	6	4	5	4	5	5	5	4	1	5	4	4	5	2	4	3	3	4	3	4	4	3	4
6183	19	1	4	4	4	2	2	3	4	3	3	6	3	4	3	4	6	1	6	5	1	2	1	3	3	4	3	3	3	5	4	6	4	6	4
6184	19	1	5	5	5	2	3	3	3	4	5	5	5	5	5	5	6	5	5	5	4	4	5	5	5	4	5	4	5	5	6	3	4	3	5
6185	19	1	5	5	5	5	4	3	4	5	5	5	6	6	5	6	5	3	5	4	1	1	1	5	5	4	4	4	4	5	4	5	4	4	4
6186	19	1	6	6	6	6	1	1	2	1	4	6	6	6	4	6	4	4	4	4	3	3	3	3	3	4	5	3	5	5	3	4	5	5	4
6187	19	1	5	5	4	3	4	4	4	4	4	5	4	1	4	5	5	5	4	4	2	3	3	3	4	5	6	6	5	5	6	6	4	4	5
6188	19	1	4	4	5	2	4	2	2	2	4	5	5	2	5	2	4	4	5	4	2	4	3	2	3	3	5	3	3	5	3	3	4	4	5
6189	19	1	4	5	4	3	5	1	4	3	3	4	3	2	4	4	6	4	4	3	5	4	4	4	3	5	6	5	4	5	5	6	5	5	6
6190	19	1	5	5	5	5	5	3	4	2	4	5	5	4	5	5	5	5	5	5	1	5	3	2	2	3	4	3	4	4	4	4	4	4	5
6191	19	1	4	5	4	5	2	5	4	4	5	5	5	4	4	6	6	4	5	6	5	5	2	5	3	5	5	6	5	5	6	6	5	5	6
6192	19	1	4	4	4	4	5	3	5	5	5	5	6	5	4	5	5	4	6	5	2	5	3	3	2	5	4	5	6	6	6	6	5	4	6
6193	19	1	3	3	3	1	1	1	1	1	1	1	4	3	3	1	6	6	6	6	1	3	2	3	3	7	6	6	6	7	7	7	4	7	6
6194	19	1	1	4	4	4	1	1	4	5	5	5	3	1	3	3	5	5	5	5	2	5	4	4	4	5	6	3	3	6	3	3	5	4	7
6195	19	1	4	5	5	4	4	3	5	4	4	4	5	4	5	5	4	5	5	3	4	5	4	3	4	5	6	6	5	6	5	4	5	6	5
6196	19	1	4	4	4	4	5	1	1	1	1	3	3	2	4	4	4	2	4	6	4	5	5	4	4	2	4	3	3	5	3	3	4	3	4
6197	19	1	4	6	4	6	2	4	5	6	6	6	3	5	6	4	6	6	6	6	1	5	1	5	5	5	6	3	4	5	4	5	4	5	6
6198	19	1	4	4	4	2	2	4	4	6	4	5	4	4	4	4	6	6	6	6	1	5	4	4	4	5	4	3	4	6	4	6	5	4	6
6199	19	1	4	5	5	4	5	4	5	3	4	5	5	4	5	5	5	4	5	5	4	4	4	3	4	3	3	3	3	4	3	4	5	4	5
6200	19	1	4	4	4	2	1	1	2	1	5	5	5	2	4	4	5	5	5	5	3	3	3	3	3	5	4	5	6	5	6	5	5	7	5
6201	19	1	5	6	6	5	2	2	5	5	5	5	6	4	6	6	5	4	5	4	1	4	2	4	4	3	5	4	4	5	4	4	4	4	4
6202	19	1	4	5	5	4	4	3	4	3	4	4	3	3	3	4	5	1	5	5	1	5	5	5	5	5	7	5	5	5	4	4	5	5	6
6203	19	1	6	6	6	5	2	3	5	4	5	6	6	5	4	6	6	6	6	6	1	1	1	2	2	3	5	4	3	3	3	4	5	3	5
6204	19	1	4	4	4	2	5	2	1	1	4	5	5	2	3	4	6	4	5	6	1	5	3	4	4	4	3	4	5	6	4	6	4	5	5
6205	19	1	5	5	5	4	5	2	2	5	4	5	5	5	5	5	5	5	4	4	1	4	4	3	4	3	5	4	3	4	4	3	4	4	4
6206	19	1	5	5	5	5	3	4	4	4	4	4	5	5	5	5	5	5	5	5	3	3	4	4	3	3	4	4	3	3	4	4	4	4	4
6207	19	1	6	6	6	6	6	5	5	5	6	6	5	5	5	5	6	5	6	6	1	5	4	3	3	5	5	5	6	4	4	3	5	6	5
6208	19	1	4	4	5	5	6	4	4	4	5	4	4	4	5	4	6	4	5	5	1	5	4	4	4	6	7	5	5	6	7	7	5	6	6
6209	19	1	5	6	5	5	6	1	5	5	5	6	5	1	5	6	5	4	5	6	4	4	2	4	5	4	5	3	3	6	3	3	4	5	4
6210	19	1	6	6	6	5	5	3	4	4	5	5	5	4	4	5	6	2	5	5	2	5	3	4	5	3	3	3	5	4	4	4	4	3	5
6211	19	1	3	2	2	1	1	2	3	3	1	3	1	6	1	3	6	6	6	6	5	5	5	5	5	6	6	6	6	7	6	4	4	6	6
6212	19	1	5	5	5	4	6	4	5	4	5	5	6	5	5	5	6	1	5	5	1	5	1	5	5	2	3	4	3	3	3	3	4	3	4
6213	19	1	4	4	4	3	5	1	4	4	1	3	5	3	4	4	6	3	2	5	3	4	2	3	3	4	4	4	4	6	4	5	5	4	5
6214	19	1	6	6	6	1	1	2	2	1	3	3	5	1	5	5	5	5	5	5	3	3	2	3	3	1	3	3	3	3	3	3	4	3	4
6215	19	1	4	5	4	4	5	2	2	3	4	5	4	3	4	5	4	4	3	3	1	4	4	4	4	6	6	5	6	5	5	5	6	6	5
6216	19	1	2	3	4	4	4	1	1	3	3	3	4	4	3	4	6	3	6	5	3	2	3	4	4	4	3	5	5	5	3	6	4	4	5
6217	19	1	4	5	4	5	5	4	6	3	4	5	3	2	5	6	6	4	5	5	5	3	1	3	3	4	3	4	4	5	3	4	5	5	6
6218	19	1	4	5	5	4	5	4	5	5	5	5	4	5	5	6	5	4	5	5	1	5	2	3	4	5	6	5	4	5	6	4	5	5	6
6219	19	1	4	5	5	2	3	5	5	4	5	5	5	5	5	5	6	5	5	5	2	4	4	5	4	4	3	4	4	5	4	4	5	6	5
6220	19	1	6	6	6	6	6	4	4	4	4	4	6	6	6	6	3	6	6	6	1	5	3	4	5	3	4	3	3	4	3	4	4	5	5
6221	19	1	4	4	4	1	4	4	2	1	3	6	4	4	6	6	6	4	6	5	4	4	3	4	5	2	3	3	3	3	3	4	4	4	5
6222	19	1	6	6	6	3	2	1	4	2	6	6	6	4	6	6	6	5	6	5	3	4	2	4	3	3	4	5	4	4	3	4	5	4	5
6223	19	1	5	5	5	5	5	4	4	3	4	4	5	5	5	5	4	2	4	4	3	3	4	4	4	5	6	5	5	6	5	6	5	6	5
6224	19	1	3	6	4	3	2	1	2	1	5	6	5	1	2	5	6	6	6	6	2	2	3	3	3	4	6	4	3	3	4	4	5	3	4
6225	19	1	5	5	4	4	2	1	2	6	6	6	5	5	5	5	6	6	6	3	1	5	3	5	5	3	4	3	4	4	4	3	5	5	4
6226	19	1	4	5	5	5	4	4	6	5	5	6	6	5	5	6	6	6	6	6	1	5	1	5	5	5	4	3	4	4	4	6	6	4	6
6227	19	1	2	5	3	5	5	1	6	6	2	4	5	6	5	5	6	6	6	5	1	5	1	4	4	6	6	5	5	6	6	6	5	5	6
6228	19	1	5	5	5	2	1	3	3	2	2	6	4	4	4	6	6	6	5	5	2	4	3	3	4	3	3	5	4	5	3	4	5	4	4
6229	19	1	4	6	5	5	5	3	4	4	5	6	5	5	5	5	6	6	6	6	1	4	4	5	4	4	5	3	5	5	4	4	5	4	6
6230	19	1	2	3	5	5	3	3	3	3	3	3	2	4	4	4	6	2	5	5	2	2	2	3	4	7	6	6	6	7	7	7	7	7	6
6231	19	1	5	6	6	5	5	5	6	4	5	6	6	5	5	5	6	4	6	6	1	5	4	5	5	3	5	3	4	3	4	3	5	4	5
6232	19	1	6	6	6	3	5	2	1	4	5	6	5	1	3	5	5	3	3	5	2	2	3	3	3	5	6	5	5	5	3	4	5	3	5
6233	19	1	5	6	4	5	1	1	6	1	1	6	6	1	2	6	6	6	4	4	2	1	1	3	4	2	4	4	3	4	4	4	4	3	4
6234	19	1	4	6	5	4	4	2	2	1	2	4	5	4	4	5	6	4	6	5	3	2	3	3	2	2	3	4	3	3	4	4	4	4	4
6235	19	1	5	5	5	5	6	1	3	3	4	5	5	5	4	4	5	4	5	5	3	5	5	5	5	4	3	5	4	4	3	4	4	6	5
6236	19	1	2	5	5	5	4	5	5	5	5	5	5	5	3	4	4	6	5	3	4	5	5	5	5	6	6	5	5	7	7	6	7	6	7
6237	19	1	6	6	5	4	5	1	1	4	4	5	5	6	6	5	5	5	5	5	3	4	3	4	3	5	5	5	6	3	4	6	4	5	5
6238	19	1	6	6	6	3	5	1	1	1	1	1	1	1	1	1	5	5	4	5	2	4	2	3	3	2	4	3	3	4	3	3	4	3	4
6239	19	1	5	6	6	6	5	1	3	1	3	6	6	1	2	6	6	6	6	6	1	5	3	5	4	3	4	5	4	4	3	4	4	5	4
6240	19	1	6	5	5	5	5	3	5	3	5	5	6	3	5	5	5	5	4	4	2	2	3	4	4	3	3	5	4	3	3	3	4	5	5
6241	19	1	6	4	5	4	3	4	5	5	5	5	6	5	6	5	4	3	5	4	4	3	4	4	4	5	5	4	5	5	4	6	6	4	6
6242	19	1	5	5	6	5	6	5	5	5	5	6	4	3	4	5	6	4	6	5	1	5	5	5	5	6	6	6	4	5	6	6	6	6	6
6243	19	1	5	5	5	5	5	2	4	3	4	5	5	5	5	5	6	6	5	5	1	5	4	5	4	2	4	3	3	4	3	3	4	4	5
6244	19	1	4	4	5	2	2	1	6	2	5	5	4	5	4	2	6	4	6	5	2	4	2	4	4	3	3	3	4	6	4	4	5	3	5
6245	19	1	6	6	6	6	6	5	6	4	5	6	6	5	5	6	6	6	6	6	1	4	4	5	5	3	4	5	3	4	4	4	4	4	4
6246	19	1	4	3	2	2	3	1	1	2	4	4	6	3	2	3	6	3	6	4	4	5	4	4	4	5	5	6	4	5	3	5	4	4	5
6247	19	1	6	6	6	4	5	2	5	4	6	6	6	6	5	6	6	6	6	4	1	4	4	5	5	5	7	4	4	4	4	3	5	5	6
6248	19	1	5	5	5	1	5	1	3	2	5	5	5	5	6	6	6	4	6	4	1	5	1	3	5	2	5	3	3	4	4	3	4	3	5
6249	19	1	4	5	5	4	4	1	3	3	3	5	4	4	5	4	6	5	4	4	3	4	3	4	4	5	3	4	6	5	4	6	4	6	5
6250	19	1	4	4	5	4	5	3	2	3	3	2	3	3	5	4	5	1	5	5	3	2	2	2	3	4	5	4	4	5	4	5	4	5	5
6251	19	1	2	2	2	1	2	1	1	1	1	6	2	2	2	2	6	5	5	5	2	2	2	5	2	5	5	5	5	6	5	6	4	5	5
6252	19	1	2	4	3	2	1	4	3	3	2	5	4	2	4	3	6	6	6	6	2	4	2	3	3	5	5	4	6	5	4	4	5	4	6
6253	19	1	5	5	5	5	5	4	5	4	5	6	6	6	6	6	6	4	6	5	3	3	4	4	4	3	4	3	4	4	4	3	5	4	4
6254	19	1	6	6	6	6	6	1	4	4	4	6	6	5	4	6	6	5	6	6	1	1	2	5	5	5	6	4	4	4	4	6	5	6	5
6255	19	1	5	5	4	5	5	4	4	5	4	5	5	5	5	5	4	3	4	4	3	4	3	3	3	6	6	6	5	5	6	5	5	6	6
6256	19	1	6	6	6	6	5	5	5	5	5	5	5	5	5	6	5	4	5	5	2	4	1	4	3	3	6	3	3	4	5	4	4	3	4
6257	19	1	3	4	5	1	3	2	3	3	5	5	4	2	3	6	5	2	5	3	3	4	3	3	5	2	4	3	3	4	3	4	4	3	4
6258	19	1	4	4	4	3	5	1	2	5	2	6	6	5	5	5	6	4	5	5	5	3	2	4	3	6	5	3	6	4	6	7	5	5	6
6259	19	1	5	4	4	4	5	2	5	4	5	5	5	4	5	5	4	5	5	5	4	3	3	3	3	2	4	3	3	5	3	3	4	4	5
6260	19	1	4	5	5	4	4	1	2	4	4	5	5	4	4	4	5	5	5	5	1	5	4	4	4	4	4	5	4	5	5	4	4	5	5
6261	19	1	5	6	6	6	5	1	5	1	5	5	5	1	3	6	6	2	6	6	3	3	5	5	5	3	6	4	3	3	4	4	4	3	4
6262	19	1	5	5	5	4	5	4	5	4	4	3	5	5	5	5	5	5	4	4	4	4	4	4	4	4	5	4	4	5	4	3	4	4	4
6263	19	1	4	4	5	4	3	2	2	1	5	5	4	3	5	4	5	5	4	4	3	4	3	3	3	3	4	3	3	4	4	4	5	4	5
6264	19	1	5	5	4	6	4	5	5	5	5	5	5	2	4	4	5	1	4	5	1	4	3	5	5	3	5	3	4	5	3	3	4	4	5
6265	19	1	3	4	2	3	2	4	2	5	3	3	2	3	2	3	2	2	1	1	1	1	1	1	1	4	6	3	4	4	4	3	4	5	5
6266	19	1	5	6	5	6	6	4	4	4	6	6	6	1	5	5	5	5	2	4	4	3	3	4	2	4	6	4	4	3	4	4	5	4	5
6267	19	1	2	2	2	2	2	3	3	5	4	4	5	5	2	2	6	6	6	6	1	5	4	5	5	4	5	4	3	6	3	4	4	4	6
6268	19	1	6	6	6	1	1	2	2	2	2	6	3	3	5	5	6	6	6	6	5	2	2	3	3	1	3	3	3	3	3	3	4	3	4
6269	19	1	4	4	3	3	3	1	2	2	3	4	3	2	3	3	5	5	5	5	1	5	3	5	5	4	5	5	4	5	3	6	5	4	4
6270	19	1	4	4	4	3	3	2	3	2	3	4	3	3	3	2	5	4	5	3	3	4	4	3	3	4	5	4	4	6	4	6	4	3	5
6271	19	1	6	6	6	2	6	1	3	5	5	6	6	3	6	6	6	5	3	4	1	5	3	4	4	3	5	4	3	4	4	4	4	4	4
6272	19	1	5	6	5	4	6	4	5	4	5	6	5	4	5	6	6	5	6	6	1	5	4	5	5	3	3	3	3	5	3	4	4	5	5
6273	19	1	3	5	4	1	2	3	3	4	4	5	2	1	2	3	5	4	4	5	1	5	4	3	4	4	4	4	3	5	4	6	4	5	6
6274	19	1	6	6	6	6	6	3	5	6	6	6	6	6	6	6	6	6	6	6	1	5	3	3	4	3	3	4	4	4	4	6	4	4	5
6275	19	1	4	5	4	1	1	2	2	1	5	6	4	2	3	5	6	6	6	6	4	4	4	3	3	5	5	5	5	5	5	5	6	5	6
6276	19	1	5	6	4	4	5	1	2	6	6	6	5	6	6	6	6	6	6	6	3	5	4	4	4	5	6	4	4	6	4	6	4	6	5
6277	19	1	4	6	3	1	4	1	3	1	2	2	6	2	5	5	6	5	4	1	1	5	3	4	5	6	6	6	6	6	6	6	4	6	6
6278	19	1	3	6	5	4	3	2	2	4	5	5	5	4	5	6	6	5	6	5	1	5	3	4	4	6	6	5	5	6	6	4	6	6	6
6279	19	1	6	6	6	1	1	1	1	6	6	6	6	6	6	6	1	6	6	1	1	5	1	1	1	5	5	6	3	5	3	4	5	5	6
6280	19	1	6	6	6	2	1	1	3	6	6	6	6	1	6	6	6	5	6	5	1	5	3	5	5	2	5	3	3	3	3	3	4	3	4
6281	19	1	5	5	5	3	1	1	4	4	4	3	5	1	3	2	6	6	5	4	3	5	2	1	2	5	6	4	5	5	6	4	4	5	5
6282	19	1	5	6	6	6	6	3	4	2	5	5	5	2	3	2	5	3	6	6	4	2	4	4	4	3	6	3	3	5	3	3	4	5	4
6283	19	1	5	5	5	4	6	3	3	4	5	5	5	4	6	6	6	6	6	6	2	5	4	5	4	5	6	6	5	6	6	6	4	6	5
6284	19	1	5	5	6	5	5	2	3	2	4	5	5	1	5	5	4	4	4	4	1	5	1	3	5	2	3	3	3	3	3	4	4	3	4
6285	19	1	6	6	6	6	5	1	1	5	5	5	6	1	1	6	1	1	4	1	1	5	1	5	5	2	4	3	3	4	3	5	4	3	4
6286	19	1	3	6	1	3	1	1	1	5	4	4	2	6	6	6	6	4	6	1	2	5	2	4	4	6	6	7	4	5	6	7	5	6	6
6287	19	1	5	5	5	5	5	4	5	3	4	5	5	5	6	5	6	5	5	5	2	5	3	4	4	4	4	4	4	6	3	4	5	4	5
6288	19	1	4	5	6	5	4	1	5	5	5	5	5	4	5	4	5	5	5	5	2	4	3	3	3	3	5	5	4	3	3	4	4	5	4
6289	19	1	3	1	3	1	1	1	1	1	1	1	3	2	2	4	4	4	4	3	3	4	4	4	3	5	5	4	6	6	5	6	5	4	5
6290	19	1	5	5	5	4	3	1	5	2	5	5	5	5	5	5	4	6	4	4	2	5	1	3	5	3	3	4	3	3	4	5	4	4	4
6291	19	1	3	5	4	3	3	1	2	3	3	4	3	2	4	4	3	3	5	5	4	4	3	5	4	5	3	5	4	5	5	5	5	5	5
6292	19	1	5	5	5	1	6	1	1	3	2	6	4	4	6	5	5	2	6	5	2	4	3	4	4	5	6	6	4	6	5	4	4	5	5
6293	19	1	3	4	4	2	1	1	1	2	2	3	2	1	2	2	6	5	6	5	4	5	3	2	2	3	6	4	3	4	3	4	4	3	4
6294	19	1	5	5	5	5	5	1	4	5	6	6	6	1	4	6	4	4	5	5	5	3	4	3	1	4	6	3	4	3	6	4	5	5	4
6295	19	1	6	6	6	4	5	2	5	2	2	5	6	5	4	5	6	6	6	6	3	4	3	4	4	5	6	5	4	5	4	6	4	4	5
6296	19	1	6	6	5	5	5	4	4	4	4	5	5	3	3	5	6	6	5	5	4	2	3	3	2	3	5	5	3	3	4	4	4	4	4
6297	19	1	6	6	6	5	4	3	6	4	6	6	5	6	6	6	6	3	6	6	1	4	4	5	3	4	5	5	5	4	3	4	4	3	6
6298	19	1	5	5	4	2	1	2	3	2	3	3	3	2	4	5	5	4	5	5	1	4	4	4	4	4	4	3	4	5	4	5	4	4	5
6299	19	1	6	6	6	6	6	3	3	3	3	3	6	6	6	6	6	6	6	6	1	5	3	5	5	1	3	3	3	3	3	3	4	3	4
6300	19	1	5	5	4	3	3	4	5	5	5	6	6	5	5	5	4	4	5	4	4	4	3	3	4	5	4	5	4	5	6	7	6	5	4
6301	19	1	1	6	6	6	1	1	5	1	1	6	5	4	6	6	6	6	6	4	1	5	5	4	4	3	5	3	3	5	3	4	4	3	5
6302	19	1	2	2	2	1	3	1	1	1	1	1	3	2	1	2	5	5	4	4	2	3	4	4	3	6	6	7	5	6	6	6	5	5	5
6303	19	1	5	5	4	5	6	2	6	6	6	6	3	1	6	6	4	4	6	6	1	3	1	3	5	5	4	5	4	5	4	5	7	5	4
6304	19	1	2	3	2	3	4	1	2	2	3	4	6	5	5	2	6	6	6	6	1	5	5	5	5	6	5	3	4	6	6	7	4	7	5
6305	19	1	5	5	5	4	5	1	4	6	6	6	6	4	6	6	6	4	6	5	1	5	4	5	5	3	3	3	4	4	3	4	4	6	4
6306	19	1	5	6	4	2	6	3	3	6	5	6	6	4	4	5	6	2	4	4	3	4	3	4	3	4	3	3	4	5	5	4	4	5	5
6307	19	1	4	4	4	5	2	3	2	2	2	5	2	3	2	4	6	6	6	6	2	4	5	5	3	6	6	7	6	7	6	6	5	6	7
6308	19	1	2	5	4	2	2	1	5	3	2	2	4	5	2	2	6	4	5	5	3	5	4	5	4	6	6	6	7	6	6	4	7	6	6
6309	19	1	4	4	4	3	2	1	3	1	2	3	4	3	3	2	5	5	5	5	2	4	3	4	3	4	5	4	3	4	6	4	4	3	5
6310	19	1	5	6	5	5	4	1	5	3	4	5	4	6	4	6	4	2	6	6	2	4	3	3	3	5	4	5	4	5	4	6	4	5	6
6311	19	1	5	6	5	5	4	1	5	5	5	5	6	1	5	6	5	4	4	5	3	3	3	3	3	5	6	4	4	6	6	5	4	5	4
6312	19	1	5	5	5	3	1	3	4	2	4	5	4	2	1	4	5	5	6	6	5	3	4	2	5	5	5	4	5	5	6	6	6	5	5
6313	19	1	4	4	5	3	5	3	4	2	3	5	5	1	3	2	5	3	5	5	2	4	3	3	3	4	5	4	4	5	5	4	5	4	5
6314	19	1	3	3	3	3	3	3	3	3	3	3	5	4	4	4	3	3	3	3	4	5	3	3	2	6	4	6	5	6	5	7	4	6	6
6315	19	1	5	5	5	5	5	4	4	5	5	5	6	5	5	6	6	5	6	6	2	5	2	3	2	1	4	3	3	4	3	3	4	3	4
6316	19	1	5	5	5	4	5	2	4	4	4	5	5	4	5	1	5	3	5	4	2	4	2	4	3	4	4	3	4	5	4	4	4	5	5
6317	19	1	2	3	1	3	3	2	3	6	3	3	3	3	4	3	6	6	6	6	2	4	2	4	2	4	4	4	3	6	3	4	4	5	6
6318	19	1	4	4	4	2	4	1	4	4	4	5	5	4	4	4	4	5	5	4	2	4	4	4	4	2	3	3	3	3	4	4	4	3	4
6319	19	1	5	6	5	5	5	1	4	2	4	5	5	4	4	6	6	2	6	6	1	5	3	4	5	2	3	3	3	3	3	3	4	4	5
6320	19	1	5	6	6	5	6	4	5	5	5	6	6	5	6	6	6	4	5	5	1	5	2	1	2	2	4	3	3	5	3	4	4	3	5
6321	19	1	6	6	6	5	5	1	4	3	1	6	6	1	2	6	2	1	3	3	4	2	3	2	3	4	4	3	3	4	6	4	4	6	5
6322	19	1	5	6	5	3	2	1	4	2	4	5	5	1	2	4	6	2	5	5	1	4	1	3	4	4	4	5	5	5	3	4	4	5	4
6323	19	1	5	5	5	5	4	5	4	5	5	5	4	5	5	5	6	6	6	5	1	5	2	5	5	2	4	4	3	4	3	3	4	4	4
6324	19	1	6	6	6	5	5	1	3	2	4	5	5	2	4	5	5	4	5	5	4	3	4	3	3	5	4	3	4	5	5	6	4	6	4
6325	19	1	5	6	5	5	5	2	5	3	5	6	5	5	5	5	6	6	6	6	1	5	2	2	2	5	6	4	4	4	6	4	4	4	4
6326	19	1	4	4	4	3	5	4	4	3	4	4	5	5	4	5	5	5	5	5	4	4	2	3	2	2	5	4	3	4	3	4	4	3	4
6327	19	1	5	6	6	5	6	2	2	5	3	3	3	5	5	6	6	2	6	2	3	5	4	5	3	6	5	6	5	5	6	6	6	6	7
6328	19	1	5	5	5	5	5	5	4	5	3	5	5	5	5	5	5	3	5	5	2	4	3	4	4	3	4	3	3	5	3	4	4	5	5
6329	19	1	3	5	3	4	4	4	3	3	4	4	5	5	4	4	4	5	5	5	4	5	4	4	3	5	4	6	4	5	5	6	4	6	5
6330	19	1	5	6	5	5	5	5	5	5	5	5	6	1	5	5	5	5	4	5	3	4	3	3	4	3	4	4	3	4	6	3	4	3	4
6331	19	1	5	5	5	3	5	2	5	2	3	5	5	2	5	4	5	4	4	5	2	4	3	4	4	4	3	3	4	4	3	6	4	6	4
6332	19	1	4	3	4	3	3	3	3	3	3	3	3	1	4	3	6	5	4	3	5	5	1	3	4	3	6	3	3	4	3	3	4	4	4
6333	19	1	2	3	4	4	1	1	4	6	2	2	2	5	2	3	6	3	5	6	5	3	5	4	3	7	7	5	7	7	7	6	7	7	7
6334	19	1	6	6	6	6	6	3	5	5	6	6	6	6	6	6	6	5	6	6	1	5	4	3	4	2	6	3	3	4	3	4	4	3	4
6335	19	1	6	6	6	6	6	4	5	5	5	5	6	6	6	6	6	6	6	6	1	5	5	5	5	4	5	5	3	4	6	4	4	5	4
6336	19	1	6	6	6	5	5	1	4	4	6	6	6	4	6	6	5	2	5	4	1	4	2	4	4	2	4	4	3	4	3	4	5	3	4
6337	19	1	5	3	5	3	5	1	1	3	1	4	4	1	4	6	4	3	1	6	3	4	5	3	4	4	4	5	3	4	5	4	4	4	5
6338	19	1	6	6	6	4	4	4	3	4	3	5	5	2	2	4	5	4	4	5	3	5	2	5	3	4	3	4	3	5	6	4	5	5	4
6339	19	1	4	5	4	6	5	2	2	4	4	5	5	4	5	5	5	3	6	5	1	5	1	1	1	5	4	3	3	6	5	6	4	5	6
6340	19	1	4	4	4	3	2	2	2	4	4	4	5	5	4	4	4	6	6	6	3	5	5	5	3	6	5	7	5	6	6	5	6	5	6
6341	19	1	5	5	5	5	5	1	2	1	6	6	6	6	6	6	6	4	4	4	2	4	1	3	3	3	4	3	3	4	3	5	4	3	4
6342	19	1	3	4	4	1	1	1	2	2	4	5	4	3	3	4	5	5	2	2	2	5	4	4	5	6	5	6	4	6	4	6	5	4	6
6343	19	1	5	6	5	4	5	3	4	2	5	6	6	4	6	6	6	4	5	4	1	1	1	1	1	3	4	3	3	5	4	3	5	3	5
6344	19	1	3	4	3	3	2	1	2	4	4	4	3	3	3	3	4	3	5	4	2	3	2	3	2	4	5	5	4	5	4	4	4	4	5
6345	19	1	6	6	5	3	5	1	3	4	4	5	5	4	4	4	5	5	6	5	4	5	4	4	4	4	5	5	3	4	3	4	4	5	4
6346	19	1	6	6	6	2	5	3	4	4	5	5	5	5	5	6	6	6	6	6	1	5	1	5	5	2	3	3	3	3	3	3	4	3	4
6347	19	1	6	6	6	5	5	1	5	5	5	5	6	5	5	6	5	3	5	5	5	2	3	2	3	2	4	3	3	4	3	3	4	3	4
6348	19	1	3	4	3	1	3	3	4	4	3	4	4	3	3	3	5	5	5	5	1	5	3	3	2	6	4	6	6	6	7	6	5	7	7
6349	19	1	5	5	4	1	1	2	2	2	5	5	4	4	5	5	5	5	5	5	1	5	4	4	4	3	4	3	4	4	4	4	4	4	4
6350	19	1	5	5	5	5	5	4	5	4	5	5	5	1	4	5	5	6	4	5	3	4	3	5	5	3	5	3	3	5	3	3	4	5	4
6351	19	1	4	4	5	4	5	5	5	5	5	5	4	4	4	5	5	5	5	5	2	2	2	2	2	6	5	7	6	7	6	4	6	6	7
6352	19	1	6	6	6	6	1	2	5	5	6	6	6	6	6	6	6	6	6	6	1	4	1	1	1	1	3	3	3	3	3	3	4	3	4
6353	19	1	6	6	6	6	6	6	6	6	6	6	6	6	6	6	4	3	4	3	3	3	2	3	3	4	5	4	3	4	4	7	4	5	5
6354	19	1	2	3	4	2	3	2	1	1	1	1	1	1	1	1	4	4	5	4	2	5	4	5	5	4	4	4	4	3	4	6	4	3	5
6355	19	1	5	4	6	4	6	3	4	4	5	5	6	4	4	6	6	4	5	5	3	5	3	4	4	2	4	3	3	4	3	4	4	3	4
6356	19	1	2	2	2	3	5	1	2	4	3	2	4	3	4	3	6	4	4	4	4	4	3	3	3	7	6	7	6	6	6	7	6	6	7
6357	19	1	6	6	6	5	6	4	4	4	5	5	6	6	5	6	5	3	6	6	1	4	2	4	4	5	7	5	5	4	3	4	4	3	5
6358	19	1	6	6	6	4	1	1	1	1	4	4	5	3	5	5	5	5	5	5	4	4	2	4	4	3	5	4	4	4	3	4	4	3	4
6359	19	1	5	6	6	3	4	3	3	4	5	5	4	1	2	2	6	6	5	5	2	3	4	4	5	2	4	4	3	4	3	4	4	3	4
6360	19	1	5	4	4	2	3	3	3	4	4	4	4	4	4	3	5	2	5	5	2	4	4	4	4	5	5	4	4	5	4	4	5	5	6
6361	19	1	4	4	4	2	6	1	5	1	4	5	5	5	4	5	6	6	6	6	2	5	4	5	5	5	5	5	5	3	5	6	4	4	6
6362	19	1	2	2	3	1	1	1	1	1	1	3	2	1	1	2	4	4	3	3	1	4	1	2	3	5	4	4	5	5	5	4	5	5	4
6363	19	1	3	3	4	4	2	2	3	3	2	4	3	2	3	3	4	3	4	4	4	3	3	4	3	6	7	6	6	6	6	6	6	6	6
6364	19	1	6	5	5	5	5	3	2	4	5	5	6	5	5	5	4	4	5	5	2	4	3	4	4	2	4	3	3	4	3	4	4	3	5
6365	19	1	5	2	5	4	4	3	4	2	3	5	6	2	4	5	5	5	4	5	2	5	2	4	5	2	4	3	3	4	3	3	4	3	4
6366	19	1	5	6	5	4	6	2	5	1	5	5	5	3	5	5	1	3	1	1	2	4	2	4	5	3	4	3	3	5	3	3	4	4	5
6367	19	1	4	4	4	4	4	4	3	4	5	5	5	4	4	4	4	4	5	5	1	4	2	2	2	4	4	5	3	5	5	4	5	4	4
6368	19	1	4	5	5	5	4	4	5	3	5	5	4	5	5	5	5	3	5	5	2	5	4	5	5	6	5	6	6	5	6	3	5	6	6
6369	19	1	2	2	2	3	2	2	3	2	3	4	4	3	4	2	3	4	4	4	3	4	3	3	3	7	7	5	6	6	7	7	7	7	5
6370	19	1	5	6	5	5	4	3	4	4	4	5	6	5	4	5	6	5	5	5	4	4	2	4	3	2	4	3	4	4	3	5	5	3	4
6371	19	1	5	5	4	2	4	2	5	2	2	5	4	4	5	3	6	6	6	6	4	4	5	5	3	6	6	6	6	6	7	7	6	6	6
6372	19	1	2	3	2	3	4	2	3	3	2	3	3	3	3	3	6	5	5	4	2	5	3	5	5	6	6	6	5	6	6	7	5	5	6
6373	19	1	6	6	5	1	3	1	2	1	1	5	5	1	5	5	4	3	4	3	1	4	2	4	4	3	5	3	4	4	4	5	4	4	4
6374	19	1	4	4	5	5	5	1	1	1	3	5	5	1	5	5	5	5	6	2	1	5	3	3	4	5	4	5	6	6	4	6	5	6	5
6375	19	1	3	4	4	2	1	3	4	5	5	3	4	3	3	4	5	2	3	1	2	1	2	3	1	6	5	6	6	6	5	6	7	6	5
6376	19	1	4	5	5	3	6	2	3	3	4	5	5	2	4	4	5	4	5	4	2	4	3	4	4	5	4	5	4	5	6	4	4	6	5
6377	19	1	5	5	6	2	4	2	3	3	4	4	5	2	4	5	5	5	5	4	2	4	4	4	4	3	4	4	3	5	3	4	4	5	4
6378	19	1	3	3	3	3	3	4	4	3	3	4	2	2	2	4	4	4	4	4	3	5	4	5	4	6	6	5	6	6	6	7	5	6	5
6379	19	1	6	6	6	4	6	4	5	4	4	5	4	1	2	6	6	6	6	6	2	5	5	5	5	2	4	4	3	4	3	3	4	4	4
6380	19	1	4	2	4	1	1	1	2	1	2	6	4	1	3	6	5	3	6	5	1	5	3	3	5	3	4	3	3	5	4	4	4	5	4
6381	19	1	3	4	4	2	1	3	3	3	3	3	5	4	5	5	4	3	3	4	3	3	3	3	3	5	3	3	5	6	5	7	4	6	6
6382	19	1	5	5	5	2	4	1	5	4	2	5	5	1	3	5	5	4	3	3	4	3	1	2	3	5	6	5	4	5	4	4	4	4	5
6383	19	1	4	4	3	4	5	3	3	3	3	3	4	4	3	4	5	5	5	4	1	5	4	5	5	6	6	4	6	6	6	7	5	6	6
6384	19	1	5	5	6	3	6	1	6	1	1	6	5	1	5	6	5	5	4	4	2	5	3	3	3	2	5	3	3	3	3	4	4	3	4
6385	19	1	4	6	6	5	6	2	1	3	4	6	6	4	6	6	6	6	6	4	3	5	4	3	3	5	4	4	6	5	3	4	5	5	6
6386	19	1	5	6	5	6	6	4	4	4	6	6	6	5	5	6	5	5	6	6	1	5	3	3	3	2	4	3	3	4	3	4	4	3	4
6387	19	1	5	5	5	3	4	1	3	3	4	5	6	6	6	6	5	5	5	5	2	4	3	3	3	3	4	5	4	4	4	4	5	3	5
6388	19	1	3	5	4	3	2	3	4	4	5	4	4	5	3	5	6	6	6	5	1	5	5	5	5	5	4	5	6	6	6	6	5	4	6
6389	19	1	4	6	6	3	4	1	3	6	4	6	3	2	6	6	6	4	6	6	1	5	3	5	3	5	6	3	5	5	6	5	4	5	4
6390	19	1	2	2	2	2	2	2	5	4	2	5	2	6	3	2	4	3	4	3	3	5	3	3	4	6	6	5	6	6	6	7	6	6	6
6391	19	1	2	5	4	2	2	3	4	2	5	5	5	5	5	5	6	4	5	2	4	4	3	5	5	6	5	6	5	5	6	7	5	6	6
6392	19	1	5	5	6	2	5	1	5	5	5	5	5	2	2	5	6	5	5	4	3	5	2	4	5	2	3	3	4	3	4	4	5	3	4
6393	19	1	5	5	5	4	5	1	2	3	3	4	5	5	2	5	6	3	3	6	3	3	4	4	5	3	3	5	4	3	4	5	4	5	4
6394	19	1	5	5	4	4	2	3	4	4	3	5	5	4	4	4	6	5	4	5	4	5	5	5	4	6	6	5	6	6	6	6	5	6	5
6395	19	1	2	6	3	1	6	5	5	5	6	4	3	3	3	4	6	6	5	5	3	3	5	5	5	6	5	6	4	6	6	4	5	4	6
6396	19	1	4	5	5	4	3	2	4	4	2	3	3	1	3	5	4	5	4	4	4	4	1	4	4	3	5	3	3	4	3	5	5	5	4
6397	19	1	5	5	5	4	3	2	4	4	5	5	5	5	5	5	5	4	5	4	4	4	4	3	3	5	5	5	5	4	6	7	4	6	6
6398	19	1	5	6	5	5	6	3	5	4	5	5	6	5	5	6	6	4	6	6	2	1	5	5	5	4	4	5	5	5	3	3	4	4	6
6399	19	1	5	5	6	4	4	3	4	4	4	6	6	4	3	5	5	5	6	6	3	2	4	4	3	4	5	3	3	5	4	4	5	5	5
6400	19	1	6	6	5	5	5	3	3	1	5	5	6	5	4	5	6	1	4	5	4	4	5	5	4	6	7	6	3	6	5	6	5	7	5
6401	19	1	4	4	4	3	5	4	4	5	4	3	4	3	2	2	5	5	4	5	4	5	5	5	4	5	6	5	5	6	6	6	5	3	6
6402	19	1	4	4	4	4	4	4	4	4	4	3	5	4	3	4	4	5	5	4	3	4	4	4	5	6	6	6	6	6	6	6	5	5	6
6403	19	1	3	3	5	4	2	2	3	2	4	5	4	1	2	4	4	4	4	4	3	4	3	4	4	3	4	3	5	3	3	4	4	3	4
6404	19	1	4	5	5	4	4	3	5	3	3	4	6	4	6	5	6	6	6	6	3	5	5	4	5	6	6	5	5	6	6	6	4	6	6
6405	19	1	3	5	5	4	3	5	5	5	4	5	4	4	4	5	6	4	6	6	1	5	3	4	3	5	5	5	5	6	5	5	5	5	6
6406	19	1	6	6	6	6	6	4	4	6	6	6	6	6	6	6	6	6	6	6	1	4	1	4	4	2	4	3	3	4	3	3	4	3	4
6407	19	1	5	5	5	5	6	3	2	4	4	5	5	5	5	5	3	3	3	3	4	3	4	4	2	6	6	6	6	6	6	6	4	6	6
6408	19	1	2	3	2	1	1	2	1	2	2	5	3	3	2	2	5	5	5	3	3	4	3	3	4	6	6	6	5	7	6	7	6	6	6
6409	19	1	5	5	6	4	4	1	4	2	3	5	6	3	3	5	5	4	4	4	4	4	3	2	4	2	3	3	4	3	3	4	4	4	4
6410	19	1	4	5	5	4	3	3	2	3	5	4	5	4	5	5	5	4	6	6	2	4	2	3	3	6	7	6	6	6	6	6	5	6	6
6411	19	1	4	6	5	4	3	2	4	6	4	5	5	5	3	4	6	2	6	5	4	4	3	4	4	5	4	3	6	6	5	5	4	5	5
6412	19	1	4	6	4	1	2	1	5	6	5	5	5	1	4	2	6	4	4	5	2	4	3	4	3	4	3	5	4	6	4	6	4	4	6
6413	19	1	6	6	6	5	6	4	5	4	5	5	6	6	6	6	6	4	6	6	1	5	1	3	4	4	5	4	4	5	5	5	4	3	5
6414	19	1	4	5	5	5	6	1	4	4	4	5	5	4	5	5	6	5	6	6	3	5	4	5	5	5	5	6	4	6	4	6	4	5	6
6415	19	1	5	5	5	5	4	2	4	5	5	5	5	4	4	5	6	6	6	6	1	4	3	3	3	2	4	3	3	4	3	4	4	3	4
6416	19	1	5	6	5	4	5	5	4	4	5	6	6	5	6	6	6	5	5	5	1	5	3	5	5	4	4	5	3	4	5	4	4	4	4
6417	19	1	5	5	5	4	3	1	2	4	4	5	5	2	4	5	6	4	4	6	4	5	5	5	2	7	6	7	7	7	6	5	6	7	6
6418	19	1	4	6	5	2	1	2	5	5	5	5	6	5	5	5	6	4	5	4	2	4	2	3	4	3	4	3	6	3	4	3	5	3	4
6419	19	1	5	5	5	4	3	2	4	4	4	5	4	1	4	5	6	5	5	4	4	4	2	3	3	4	3	4	4	5	4	3	6	3	5
6420	19	1	5	5	5	2	5	2	2	3	3	3	5	4	4	5	5	5	5	4	3	4	4	4	4	3	4	4	3	5	3	3	4	3	4
6421	19	1	5	6	5	4	5	4	4	5	5	5	5	4	5	5	5	5	5	6	1	5	2	5	5	4	4	4	4	5	3	4	4	5	5
6422	19	1	4	5	4	2	3	1	2	3	2	3	2	3	1	3	5	5	5	5	4	3	3	4	5	6	6	5	7	5	6	7	6	5	5
6423	19	1	4	5	5	2	4	2	3	5	4	5	4	3	5	5	6	6	5	5	2	4	4	5	5	4	5	5	3	5	5	5	4	3	6
6424	19	1	4	3	4	3	3	3	3	4	4	4	4	4	4	4	5	4	4	4	3	4	3	4	3	6	5	6	5	6	6	5	5	5	6
6425	19	1	6	5	5	5	4	1	3	5	4	5	6	1	5	5	6	6	6	5	2	2	3	4	4	6	5	6	7	7	6	6	6	5	7
6426	19	1	2	5	2	2	2	1	1	2	2	5	2	2	6	1	4	1	5	3	3	2	3	4	3	5	4	5	4	6	6	6	6	4	6
6427	19	1	6	6	6	4	4	4	4	4	4	4	5	4	4	4	6	3	5	5	1	3	4	4	4	4	6	3	4	4	4	6	5	4	5
6428	19	1	6	6	5	5	2	5	6	5	6	5	6	5	6	6	6	1	6	6	4	3	3	2	2	5	5	5	5	5	4	6	5	5	5
6429	19	1	4	5	4	4	4	2	5	4	4	3	6	5	4	5	6	3	5	5	3	3	5	4	3	6	6	6	4	6	6	6	5	5	6
6430	19	1	4	5	5	4	2	2	5	5	2	6	3	2	4	4	4	5	4	4	3	5	2	4	4	5	5	5	5	5	4	6	4	6	6
6431	19	1	4	4	4	4	4	4	5	4	4	5	4	2	4	4	6	4	6	5	2	3	3	3	3	4	4	4	4	6	3	6	5	4	5
6432	19	1	4	5	6	5	1	1	2	4	5	6	6	6	5	5	6	3	5	2	1	4	3	4	4	3	4	3	3	5	3	3	4	5	6
6433	19	1	4	5	4	4	4	2	4	4	4	5	5	3	4	5	6	6	6	6	1	5	5	5	5	4	5	5	3	5	5	4	4	4	5
6434	19	1	6	6	6	6	6	4	4	4	5	6	6	6	6	6	6	6	6	6	1	4	4	4	4	2	4	3	3	3	3	3	4	3	4
6435	19	1	4	5	5	2	2	2	1	5	5	6	6	2	6	6	5	2	4	3	2	3	1	2	3	2	4	3	3	5	3	5	4	4	4
6436	19	1	4	6	5	4	4	1	2	4	5	6	6	2	6	6	6	6	6	6	3	5	2	4	4	2	3	3	3	4	3	3	4	3	5
6437	19	1	4	4	4	4	3	1	5	4	6	6	5	5	6	5	6	4	4	4	1	5	3	4	4	3	6	3	3	5	3	4	4	4	4
6438	19	1	6	6	6	4	3	3	4	2	5	6	6	4	5	6	6	6	5	4	1	4	3	3	3	3	3	4	3	4	4	3	5	3	5
6439	19	1	5	5	5	5	4	3	4	4	5	5	4	2	3	5	4	3	4	4	2	4	3	4	3	5	6	5	5	5	5	5	6	5	5
6440	19	1	5	5	5	4	4	3	3	4	4	4	4	3	3	3	5	5	5	4	3	3	2	3	4	2	4	3	3	5	3	4	4	3	4
6441	19	1	5	6	5	5	6	3	4	4	4	6	6	5	5	6	6	3	5	6	2	4	4	4	3	5	6	5	4	4	5	4	4	6	5
6442	19	1	2	6	6	1	1	1	2	2	2	5	1	1	5	2	5	5	5	3	1	1	2	4	3	5	6	4	4	6	4	4	5	4	4
6443	19	1	5	6	5	6	6	5	6	5	6	5	6	6	5	6	5	4	5	5	1	4	4	5	4	3	5	5	3	3	4	4	4	3	4
6444	19	1	5	5	6	4	5	4	4	5	5	5	6	5	5	5	5	5	5	5	4	4	4	4	3	2	3	3	3	3	3	3	5	3	5
6445	19	1	4	6	5	5	4	1	5	1	6	6	6	1	5	6	6	5	5	4	2	4	2	3	3	2	4	4	3	3	3	4	4	4	4
6446	19	1	5	6	5	5	5	4	5	5	5	5	5	5	5	5	5	3	5	5	2	4	3	1	3	2	4	3	3	4	3	3	4	3	4
6447	19	1	5	6	5	6	6	5	5	5	5	5	6	5	6	6	6	5	6	5	2	5	3	3	2	2	3	3	3	3	4	4	4	3	5
6448	19	1	4	4	4	4	4	4	4	4	3	4	4	3	3	4	5	3	4	4	4	4	3	5	4	5	4	5	5	6	4	4	4	5	6
6449	19	1	3	4	4	3	1	4	4	5	4	4	4	2	3	2	5	5	5	5	2	2	5	5	4	5	5	5	4	5	5	3	4	5	6
6450	19	1	4	4	4	5	4	3	5	5	5	6	5	1	5	5	5	4	4	4	2	4	2	4	3	5	6	5	5	6	4	6	4	4	6
6451	19	1	5	6	4	4	4	3	4	6	5	3	3	5	6	5	6	3	5	5	2	5	3	2	2	6	6	5	5	5	6	7	5	6	6
6452	19	1	3	4	2	2	3	2	4	2	4	3	3	2	2	2	5	3	5	4	2	3	4	4	3	5	5	4	5	6	6	5	5	6	6
6453	19	1	4	5	4	4	5	1	3	3	5	4	6	4	4	5	6	3	6	5	4	5	4	4	3	5	5	5	4	5	5	4	4	4	5
6454	19	1	2	3	3	2	2	1	3	2	4	4	2	2	3	4	4	3	4	5	2	4	3	3	3	4	6	3	4	6	3	3	4	6	5
6455	19	1	1	5	2	1	4	1	2	1	3	4	3	4	3	5	6	6	5	4	1	5	3	3	3	5	6	6	5	6	4	4	4	5	6
6456	19	1	6	6	6	4	5	4	5	6	6	5	6	4	4	5	6	6	6	6	1	5	2	4	4	4	6	3	4	5	3	5	4	4	4
6457	19	1	5	6	5	4	4	1	4	2	5	6	6	3	4	6	5	3	5	5	3	2	2	4	4	3	4	4	3	4	4	3	4	4	4
6458	19	1	5	5	5	3	6	1	3	5	5	4	5	4	6	5	6	3	6	5	1	5	2	4	4	5	4	6	4	5	3	6	4	5	4
6459	19	1	2	6	3	3	5	4	4	4	4	5	3	5	5	5	5	5	6	5	1	5	4	4	4	5	6	4	6	5	6	7	4	6	5
6460	19	1	4	4	4	1	1	1	3	2	3	5	6	1	3	2	6	5	6	4	3	5	5	5	5	4	6	5	4	5	4	5	4	4	4
6461	19	1	5	6	1	3	4	4	4	5	2	3	6	6	2	4	4	2	4	2	3	4	4	4	5	6	6	6	5	6	6	7	5	6	5
6462	19	1	5	2	5	2	1	2	3	2	2	4	4	2	4	5	6	3	3	2	1	5	2	2	2	3	3	3	4	5	4	4	4	3	4
6463	19	1	5	6	6	4	5	1	4	4	5	6	6	4	5	5	5	5	5	4	4	4	3	3	3	2	4	3	3	5	3	3	4	3	4
6464	19	1	4	6	4	1	6	1	2	2	4	6	6	1	6	6	6	6	6	6	1	5	3	4	4	5	4	4	4	5	5	5	5	6	6
6465	19	1	5	5	5	1	3	4	4	3	3	4	4	3	3	4	6	6	6	4	4	4	4	4	4	3	4	3	5	4	3	4	5	5	4
6466	19	1	3	3	3	3	5	2	3	3	4	4	4	3	2	3	4	4	5	5	1	4	3	4	4	3	3	5	3	5	3	4	4	4	5
6467	19	1	5	5	4	5	4	3	5	2	5	5	5	4	5	5	5	5	6	5	1	4	3	5	5	5	3	5	4	6	5	5	4	5	5
6468	19	1	4	5	5	3	5	2	3	4	5	4	5	4	5	6	5	3	5	4	1	4	4	4	3	6	5	5	5	5	6	7	5	5	5
6469	19	1	6	6	6	5	5	1	5	2	4	6	6	3	4	6	6	2	5	5	3	4	2	3	3	2	4	3	4	4	3	5	4	3	4
6470	19	1	5	4	5	2	2	1	6	5	6	6	6	4	5	6	6	1	6	4	1	4	3	4	4	3	5	3	4	4	5	4	4	3	4
6471	19	1	5	6	6	5	3	2	5	4	4	5	5	3	4	6	6	6	6	6	1	2	1	3	3	2	3	3	4	3	3	4	4	3	4
6472	19	1	3	4	4	2	2	3	5	1	5	5	5	2	5	4	6	5	4	4	5	5	4	4	4	4	5	5	5	5	3	3	4	5	4
6473	19	1	5	6	6	3	1	2	4	2	2	5	5	1	2	5	6	6	6	6	2	1	3	4	4	2	4	3	3	4	3	3	4	3	4
6474	19	1	5	5	5	4	1	2	3	3	5	5	5	4	2	5	4	3	4	4	3	3	1	2	3	4	5	3	3	5	4	4	4	4	5
6475	19	1	2	2	3	3	1	1	1	1	1	1	2	1	1	2	1	1	1	3	3	3	2	2	2	1	4	3	3	4	3	3	4	3	4
6476	19	1	4	6	4	4	5	1	3	6	2	6	6	1	3	5	6	5	5	6	1	5	5	4	5	5	6	5	5	6	5	6	6	5	5
6477	19	1	5	5	5	3	4	2	4	5	4	5	5	3	4	4	6	5	6	5	1	4	3	4	4	2	5	3	3	4	3	3	4	3	5
6478	19	1	5	5	4	2	4	2	5	5	4	5	4	4	4	5	5	3	5	4	2	4	2	3	4	4	4	4	5	4	4	5	4	4	5
6479	19	1	1	4	2	4	5	4	4	5	2	2	2	3	4	2	6	6	5	6	1	5	3	4	4	7	6	7	5	7	7	5	6	6	7
6480	19	1	5	6	5	6	6	1	6	4	5	6	6	6	6	6	5	2	5	6	4	5	2	2	4	4	5	4	4	3	5	7	4	5	4
6481	19	1	6	5	5	2	2	4	4	4	4	4	4	4	4	4	5	2	2	2	3	3	1	3	4	2	4	3	3	5	3	4	4	3	4
6482	19	1	2	6	5	3	1	1	3	4	5	5	3	1	2	5	6	5	4	5	4	5	5	5	5	5	4	3	6	6	6	5	5	6	5
6483	19	1	5	5	5	5	5	4	4	4	4	5	5	4	4	5	5	5	5	5	3	4	4	4	4	2	4	3	3	4	3	4	4	3	5
6484	19	1	5	4	6	1	1	3	6	5	5	6	6	5	5	5	6	4	6	4	1	5	3	3	3	3	3	4	4	3	3	5	4	4	5
6485	19	1	5	5	5	5	5	1	1	1	1	1	4	3	3	3	2	2	2	2	1	5	1	1	1	3	4	4	3	5	3	4	5	5	4
6486	19	1	3	5	4	1	1	3	3	4	3	5	4	1	4	4	6	6	4	1	1	5	3	5	5	5	4	4	3	5	6	6	5	6	5
6487	19	1	1	5	4	2	3	1	4	3	1	3	5	3	2	4	5	5	6	6	3	5	3	3	3	5	4	5	5	6	5	6	4	4	6
6488	19	1	5	5	4	2	1	2	5	3	2	5	5	2	3	3	4	5	2	2	3	4	3	4	3	5	6	5	4	5	6	4	5	5	4
6489	19	1	4	6	5	4	6	2	5	4	4	5	6	5	6	5	5	4	6	5	1	5	3	3	3	4	5	4	3	4	3	6	4	5	5
6490	19	1	5	3	4	1	1	1	3	1	2	2	2	1	1	2	6	6	5	5	5	5	5	5	4	5	6	5	4	6	3	3	4	3	5
6491	19	1	4	5	3	3	4	1	2	3	3	4	5	4	3	4	6	5	4	5	3	4	3	3	4	6	5	6	5	6	5	5	5	6	6
6492	19	1	5	2	5	2	3	3	4	6	4	5	4	4	3	3	6	5	6	5	4	3	4	5	4	5	6	6	3	5	6	6	4	5	4
6493	19	1	4	4	5	4	5	2	4	4	5	5	5	4	4	4	6	4	4	4	4	3	3	4	4	2	3	4	3	3	3	4	4	3	5
6494	19	1	6	6	6	4	6	4	5	4	5	5	6	6	5	6	6	5	5	5	2	4	3	4	4	3	6	5	3	3	3	4	4	3	4
6495	19	1	5	5	5	5	4	2	4	4	5	5	6	4	5	5	5	2	4	5	1	5	1	5	5	2	6	3	3	4	3	3	4	3	4
6496	19	1	3	5	5	3	4	2	4	2	2	3	4	1	3	2	5	2	4	4	1	5	3	3	3	2	4	3	3	4	3	3	4	3	4
6497	19	1	2	3	2	4	3	1	2	5	4	4	3	4	3	3	4	3	4	4	4	4	3	3	2	5	5	4	4	6	6	5	4	6	6
6498	19	1	4	5	3	1	1	2	5	5	5	4	5	5	4	2	5	3	5	5	2	4	3	4	4	5	4	4	4	6	6	5	4	5	6
6499	19	1	5	4	3	2	2	2	4	2	4	5	5	2	3	4	4	3	6	3	3	4	2	2	3	6	6	5	6	7	7	7	5	6	6
6500	19	1	4	4	4	4	4	1	1	1	5	5	3	1	1	3	5	5	5	5	1	4	3	3	3	3	4	3	5	3	3	4	4	5	4
6501	19	1	5	6	4	4	6	3	2	4	5	5	5	3	4	3	6	3	6	5	1	5	1	5	5	6	4	5	6	6	6	7	4	6	6
6502	19	1	5	5	5	3	4	2	2	2	2	3	5	3	4	3	5	5	5	5	2	4	3	3	3	4	6	4	5	4	4	4	5	3	4
6503	19	1	5	5	5	5	4	2	2	2	4	5	5	5	4	6	5	3	5	5	3	2	4	3	4	3	5	3	4	5	3	4	4	4	5
6504	19	1	5	5	5	2	2	1	3	3	2	3	3	5	2	2	6	4	5	6	4	3	3	4	3	5	6	3	5	5	6	4	5	6	4
6505	19	1	6	6	6	5	6	4	5	6	6	5	6	6	6	6	6	6	6	6	1	3	2	5	5	5	5	4	5	5	4	4	4	5	4
6506	19	1	1	4	3	1	1	1	3	1	1	4	3	1	1	1	6	6	4	4	2	5	1	5	5	6	6	6	6	7	7	5	7	4	6
6507	19	1	4	5	5	5	4	1	2	2	3	4	4	3	4	3	6	5	6	6	1	5	3	4	4	3	5	4	4	5	4	4	4	3	4
6508	19	1	3	3	3	1	2	1	3	3	4	4	3	1	3	1	5	4	2	5	4	4	4	4	2	6	7	6	5	7	6	4	5	5	6
6509	19	1	4	4	4	3	4	2	4	5	4	4	4	3	3	4	6	6	6	5	3	4	3	4	3	3	6	3	3	3	4	5	5	4	4
6510	19	1	4	4	5	1	1	1	5	1	5	5	5	5	5	5	6	6	6	6	1	5	5	5	5	2	4	3	3	3	3	3	4	4	4
6511	19	1	6	6	6	5	5	1	5	5	5	5	6	5	4	6	6	4	5	4	2	5	3	4	4	3	3	4	3	4	4	5	4	3	5
6512	19	1	4	5	5	6	5	4	6	2	5	6	6	5	4	6	5	1	5	4	4	5	5	4	5	6	5	5	6	6	7	4	7	6	5
6513	19	1	6	6	5	2	4	1	5	3	5	5	6	6	5	6	6	5	5	2	1	5	5	3	3	5	6	5	4	5	5	6	4	3	6
6514	19	1	1	2	2	2	1	1	1	1	4	4	1	1	6	3	6	6	6	6	3	5	1	3	3	6	5	6	5	6	6	7	5	6	6
6515	19	1	4	5	5	1	4	1	5	1	2	2	4	1	2	1	4	2	4	3	2	4	2	3	4	2	4	3	3	4	3	3	5	3	4
6516	19	1	4	4	5	3	2	1	2	1	6	5	3	1	2	1	4	2	3	4	2	4	3	4	4	5	6	3	4	5	4	4	5	5	6
6517	19	1	5	6	5	5	5	4	5	4	5	5	6	5	5	6	6	6	6	6	1	5	3	4	4	2	3	3	3	3	3	4	4	3	4
6518	19	1	5	5	5	4	6	2	1	2	5	6	5	4	4	5	5	5	6	6	1	5	2	5	5	5	4	5	4	5	6	4	5	5	5
6519	19	1	5	5	5	4	5	4	5	5	5	5	5	4	4	5	5	4	4	4	2	3	2	2	3	2	5	3	3	3	3	4	4	4	4
6520	19	1	5	5	4	4	5	3	3	2	5	5	5	4	5	5	6	5	6	5	1	5	5	5	5	4	5	4	4	4	3	4	5	5	5
6521	19	1	6	6	6	3	1	4	5	5	5	6	3	5	5	5	6	6	6	6	2	4	3	3	3	3	4	3	3	5	5	5	4	4	5
6522	19	1	5	6	5	5	2	1	2	5	5	6	5	1	6	5	5	5	4	4	1	3	1	2	3	4	4	3	3	4	3	6	4	6	4
6523	19	1	1	1	6	1	6	1	5	6	4	6	6	2	6	1	5	5	6	2	1	5	1	1	2	4	5	5	3	4	4	6	4	5	4
6524	19	1	5	5	6	6	6	4	4	1	6	6	6	6	6	6	5	5	6	6	1	5	4	4	4	2	3	3	3	3	3	3	4	4	4
6525	19	1	5	5	4	4	4	4	4	4	5	5	5	4	4	5	5	5	5	3	3	3	2	3	3	4	5	3	3	5	3	4	4	6	4
6526	19	1	3	5	6	2	5	3	3	5	5	5	5	3	3	4	5	5	5	5	3	4	2	4	4	3	5	3	4	5	3	3	4	4	4
6527	19	1	4	5	5	4	5	1	4	4	6	4	6	4	5	6	5	2	5	5	3	3	2	3	3	5	5	5	3	5	6	5	4	5	5
6528	19	1	5	6	6	2	4	4	5	4	4	6	5	1	4	1	5	2	5	5	2	4	3	4	4	2	5	3	3	3	3	4	4	3	4
6529	19	1	5	5	5	5	2	4	4	4	4	4	5	5	5	5	5	3	5	5	2	4	4	4	4	6	6	5	5	5	6	6	5	6	6
6530	19	1	4	6	5	5	6	2	3	4	4	5	4	5	5	6	6	5	6	4	5	4	4	3	2	5	5	5	5	5	5	4	4	6	6
6531	19	1	5	5	6	4	3	2	3	3	4	5	5	4	5	6	6	5	5	5	2	5	4	4	4	4	3	4	4	3	4	5	4	5	5
6532	19	1	5	5	5	3	2	2	4	1	5	5	6	1	4	6	6	2	3	2	2	5	4	4	4	5	5	5	4	5	5	6	5	4	4
6533	19	1	4	5	4	4	4	2	4	6	4	4	5	4	4	4	5	3	5	4	4	4	5	4	2	6	6	6	6	6	6	4	5	6	6
6534	19	1	3	6	5	1	1	1	3	4	5	5	6	3	5	5	4	3	3	3	1	5	1	1	1	3	6	3	3	3	3	4	4	4	4
6535	19	1	5	5	6	5	5	2	3	3	2	5	4	2	2	2	6	4	4	5	3	3	3	2	3	3	6	4	3	4	3	3	4	4	4
6536	19	1	2	4	3	3	2	2	4	5	5	4	2	1	3	4	5	3	6	5	1	5	2	3	3	6	5	6	5	6	6	3	7	6	6
6537	19	1	4	6	6	5	1	3	5	1	3	6	6	3	5	5	5	4	4	6	1	1	3	3	4	2	3	4	3	3	3	3	5	4	4
6538	19	1	5	5	5	5	5	3	5	5	5	5	4	4	5	5	4	5	5	4	3	3	2	3	4	2	5	3	4	3	3	4	4	3	4
6539	19	1	6	6	6	6	6	2	5	2	3	5	6	1	1	6	6	6	6	6	3	4	4	4	4	1	3	3	3	3	3	3	4	3	4
6540	19	1	5	6	5	5	4	2	3	2	5	5	5	4	4	5	6	4	6	5	4	3	5	3	2	4	5	5	4	3	4	6	5	5	4
6541	19	1	4	5	5	4	6	1	6	5	5	6	6	2	5	5	6	6	6	6	1	4	5	5	5	5	6	6	4	4	4	3	5	3	5
6542	19	1	5	6	6	5	5	2	5	5	4	6	5	5	6	5	5	5	5	5	1	5	2	2	3	3	4	3	3	4	5	3	4	3	4
6543	19	1	3	4	4	4	2	1	1	3	5	5	3	2	4	1	3	1	1	1	2	4	1	3	3	3	6	3	3	4	3	4	4	5	4
6544	19	1	5	5	5	4	4	1	2	3	5	5	2	2	3	5	5	2	6	5	1	5	5	4	4	5	6	4	6	4	4	5	5	5	6
6545	19	1	5	5	5	4	4	2	2	2	2	3	3	5	4	6	6	5	5	5	4	4	2	3	3	4	5	6	4	3	3	4	5	3	5
6546	19	1	5	6	6	4	1	2	5	3	5	6	6	2	4	6	6	4	6	3	1	5	2	5	5	2	4	3	3	4	4	4	4	3	4
6547	19	1	4	4	4	4	3	1	5	2	4	4	5	4	3	5	6	4	5	4	2	4	4	4	4	5	5	6	6	5	5	5	5	6	5
6548	19	1	5	5	5	4	3	1	3	3	4	5	6	1	1	5	5	5	4	4	1	1	1	4	4	2	4	3	3	4	3	4	4	5	4
6549	19	1	5	6	5	2	4	3	4	4	4	5	1	2	1	6	5	5	5	5	4	4	4	4	4	5	5	5	6	4	6	4	5	6	5
6550	19	1	5	5	5	4	4	3	3	5	4	5	5	4	4	4	5	5	4	4	3	3	2	3	3	2	4	3	3	4	3	4	4	4	4
6551	19	1	5	6	5	4	4	4	4	4	5	5	6	5	5	5	5	4	5	5	3	4	4	4	4	4	5	3	4	4	5	6	5	4	5
6552	19	1	4	4	4	2	1	1	4	4	4	4	5	3	2	2	5	5	5	2	4	5	4	4	3	5	5	3	5	5	6	6	5	5	6
6553	19	1	5	5	4	4	5	2	5	5	4	5	5	5	5	4	6	6	6	6	5	3	4	4	2	6	4	5	6	6	6	5	7	6	6
6554	19	1	5	5	5	3	5	1	1	1	2	4	5	5	5	4	5	5	4	4	1	4	1	4	4	2	4	3	3	4	3	3	4	4	4
6555	19	1	6	6	6	5	6	3	3	5	4	3	6	6	6	6	5	4	6	6	4	5	4	5	5	5	5	3	4	5	6	4	5	4	5
6556	19	1	5	5	5	5	5	4	5	4	5	5	4	4	4	5	6	5	6	6	4	4	5	4	5	3	4	3	3	3	4	4	4	4	5
6557	19	1	2	6	4	4	6	3	4	4	3	6	6	3	6	5	6	6	6	6	1	5	1	5	5	5	6	5	3	6	5	4	4	5	4
6558	19	1	5	5	6	5	6	1	5	2	5	5	5	3	4	5	6	4	6	6	3	5	4	4	4	3	5	5	4	4	3	3	4	3	5
6559	19	1	5	5	4	2	1	1	2	2	3	5	6	1	5	6	5	4	6	6	1	5	1	2	3	3	4	3	4	5	5	5	4	3	4
6560	19	1	5	5	5	4	3	3	4	3	5	6	5	1	4	4	6	4	6	6	4	5	5	5	5	3	6	4	3	3	3	3	4	4	4
6561	19	1	5	5	5	5	1	1	2	1	1	2	2	1	1	1	5	5	3	3	1	5	1	3	5	3	4	3	3	3	6	5	5	4	4
6562	19	1	5	5	5	3	4	5	4	5	5	5	5	4	4	2	5	5	5	5	2	5	4	4	4	4	4	4	5	5	5	4	5	4	6
6563	19	1	4	6	5	2	4	1	2	5	4	5	4	5	6	4	5	2	6	3	4	5	4	5	5	4	4	4	4	4	4	6	4	5	4
6564	19	1	3	3	4	1	1	2	2	2	2	2	2	3	4	3	6	3	5	4	2	4	3	4	4	5	6	4	4	5	5	4	4	4	5
6565	19	1	4	5	5	5	5	2	5	3	5	6	5	4	4	6	6	4	5	5	1	5	4	4	4	4	6	4	4	5	4	4	5	4	5
6566	19	1	5	6	5	4	2	4	5	5	5	5	5	6	5	6	6	5	6	5	1	5	4	4	4	4	5	5	4	4	5	4	4	4	5
6567	19	1	4	3	4	2	2	1	3	2	3	4	4	4	3	3	5	2	3	3	3	4	4	3	4	5	3	5	6	5	5	6	5	6	5
6568	19	1	6	6	6	2	2	1	2	2	4	5	6	2	5	4	6	4	5	5	1	5	1	5	3	3	5	3	3	3	4	4	4	4	5
6569	19	1	5	5	5	3	4	2	3	3	3	3	4	2	4	3	6	6	5	6	3	3	1	2	3	3	4	4	4	4	3	4	5	4	5
6570	19	1	1	5	5	1	3	2	2	2	1	3	3	1	2	2	4	4	4	3	3	2	2	3	3	3	6	3	3	5	3	4	4	3	5
6571	19	1	5	5	5	5	5	4	3	3	4	4	6	3	6	6	6	3	6	6	1	4	4	4	4	4	4	5	3	5	3	5	4	5	4
6572	19	1	5	5	5	5	5	5	5	5	5	5	5	5	5	5	6	5	6	6	1	3	3	3	3	3	5	3	3	5	3	4	4	4	4
6573	19	1	3	4	4	2	1	3	4	5	3	6	2	2	4	2	4	4	4	3	3	4	3	3	3	2	4	3	3	4	3	3	4	3	4
6574	19	1	4	4	4	2	1	1	4	2	2	2	2	1	2	3	6	3	5	3	2	4	4	4	4	3	3	3	4	3	3	4	4	5	4
6575	19	1	5	6	5	5	6	1	5	6	5	5	6	4	4	6	4	3	4	5	3	5	3	4	3	4	4	5	3	5	4	4	4	5	4
6576	19	1	5	6	6	4	6	1	2	4	2	6	5	5	2	6	6	6	6	6	1	5	5	5	5	4	5	3	4	5	3	4	4	6	5
6577	19	1	5	5	4	1	1	1	2	1	2	1	5	3	3	4	6	6	6	6	3	3	3	3	3	5	6	4	5	5	4	5	4	6	6
6578	19	1	4	4	3	2	1	1	3	4	3	6	3	1	4	2	5	3	6	4	1	5	4	4	4	5	5	5	5	6	4	4	4	5	6
6579	19	1	5	6	5	5	5	4	4	4	5	6	5	4	5	5	5	5	5	5	1	5	3	5	5	3	5	3	4	3	4	4	4	4	4
6580	19	1	4	4	4	4	5	2	2	3	4	6	5	5	5	4	4	4	4	4	2	1	5	4	4	5	5	4	6	6	4	6	5	6	6
6581	19	1	5	5	5	5	5	4	5	4	4	5	5	4	4	5	5	4	5	4	2	3	4	3	2	3	5	4	3	4	3	4	4	3	4
6582	19	1	4	4	4	4	4	4	4	4	4	4	4	5	4	4	4	3	4	4	4	4	4	4	4	4	4	5	4	5	5	4	4	5	4
6583	19	1	5	6	5	4	5	4	6	5	5	6	6	3	3	6	6	5	6	5	4	5	5	5	5	2	3	3	3	4	3	3	4	3	5
6584	19	1	4	4	4	4	4	1	2	1	3	5	5	5	5	5	6	4	5	6	1	5	3	4	5	5	5	6	5	6	5	6	5	6	5
6585	19	1	5	4	4	3	3	2	3	4	5	5	5	3	4	4	6	6	6	4	1	1	3	4	3	5	6	3	4	5	6	5	5	4	5
6586	19	1	5	5	5	4	4	3	4	4	4	4	4	4	4	4	4	4	4	4	2	4	4	4	2	5	6	4	4	5	6	4	5	4	5
6587	19	1	3	4	5	4	5	2	3	5	5	6	4	4	4	4	6	6	6	6	1	5	3	5	5	3	5	3	3	5	4	4	4	4	4
6588	19	1	5	5	5	4	5	1	5	4	4	6	5	5	5	5	5	5	5	5	3	1	1	5	5	2	4	3	4	3	3	4	4	4	4
6589	19	1	5	4	6	4	5	2	3	2	2	5	5	2	5	3	5	5	5	4	1	5	1	3	3	3	5	3	4	4	4	4	5	3	4
6590	19	1	3	5	5	2	2	3	5	4	4	4	4	2	2	4	5	5	4	4	3	5	4	5	5	3	4	4	3	3	4	4	4	5	5
6591	19	1	4	4	5	2	2	1	3	2	3	5	2	2	1	3	4	1	2	2	1	5	2	2	5	3	6	4	3	4	3	3	4	4	5
6592	19	1	5	5	5	2	2	1	5	5	5	5	6	5	5	6	6	5	6	5	1	5	3	3	3	3	5	3	3	3	3	6	4	3	4
6593	19	1	5	5	5	5	5	4	3	6	5	5	6	6	5	6	6	6	6	6	1	3	4	4	3	5	4	5	5	5	3	7	4	6	6
6594	19	1	6	6	6	6	6	4	4	4	4	4	4	4	4	4	6	4	5	4	2	3	4	4	3	6	7	6	5	6	6	6	6	6	7
6595	19	1	5	5	5	4	2	3	4	3	4	5	4	3	3	4	5	5	6	5	2	4	3	4	4	2	4	3	3	4	4	3	4	3	6
6596	19	1	4	5	4	3	4	4	4	4	4	4	4	4	4	4	6	6	6	5	3	5	5	5	4	5	6	5	3	6	7	4	5	4	6
6597	19	1	5	5	6	6	2	4	4	5	6	6	5	4	6	6	6	6	6	6	1	5	1	5	5	2	4	3	3	4	3	3	4	5	5
6598	19	1	5	5	6	5	5	3	3	2	2	5	5	5	5	5	5	4	5	5	2	3	2	3	4	4	6	5	3	5	3	3	4	4	4
6599	19	1	5	6	5	4	5	3	3	5	4	6	6	5	4	6	6	5	5	5	2	4	2	3	3	4	3	5	4	3	4	5	4	4	5
6600	19	1	6	6	6	1	6	1	6	4	6	6	6	6	6	6	6	6	6	6	1	1	3	5	5	4	6	4	4	4	3	5	4	3	4
6601	19	1	4	4	4	3	2	2	4	2	2	4	4	3	2	4	5	2	3	3	3	4	2	2	3	5	5	3	6	5	4	6	5	6	6
6602	19	1	5	6	5	4	4	4	5	5	6	6	5	4	4	5	6	5	5	5	1	5	1	5	5	2	4	3	4	4	3	4	4	3	5
6603	19	1	5	5	5	3	3	2	2	5	4	5	6	5	4	5	6	6	5	4	3	4	4	3	3	5	4	3	5	5	3	5	5	6	6
6604	19	1	4	4	4	2	2	1	1	2	3	3	4	1	4	3	5	2	3	2	1	5	1	3	3	2	5	3	3	3	3	3	4	3	4
6605	19	1	6	6	6	6	6	5	6	5	5	6	6	1	6	6	6	6	6	6	1	5	3	5	5	2	3	3	4	3	3	4	4	6	4
6606	19	1	5	5	5	3	4	2	3	2	2	5	5	1	5	5	6	4	4	5	2	2	1	4	3	2	4	3	3	4	3	4	4	4	4
6607	19	1	2	2	2	2	2	1	1	1	1	3	4	4	3	4	3	3	3	3	5	3	4	4	3	6	6	6	5	6	6	6	6	5	6
6608	19	1	5	5	4	3	4	3	4	3	4	5	5	6	6	5	5	3	4	4	4	5	4	4	3	3	5	5	4	3	3	5	4	4	5
6609	19	1	4	4	5	5	5	1	3	5	6	6	6	5	5	5	5	4	5	5	1	5	2	4	5	4	6	3	3	5	3	4	5	5	4
6610	19	1	5	5	5	3	1	1	2	2	4	6	5	4	6	5	5	5	5	5	2	4	3	3	3	3	5	3	3	5	3	5	4	4	4
6611	19	1	5	6	5	5	5	4	5	5	4	5	5	5	6	6	5	2	5	5	3	4	3	4	4	3	4	5	3	4	3	4	4	4	4
6612	19	1	3	4	4	5	2	2	5	2	2	5	5	2	4	4	6	4	5	4	4	5	4	4	3	5	6	5	4	5	5	4	4	4	6
6613	19	1	5	6	4	1	2	1	4	4	5	5	4	1	5	5	3	2	3	3	3	5	3	3	2	5	6	5	6	5	3	5	5	5	6
6614	19	1	6	5	6	4	3	2	2	1	1	3	3	1	1	6	6	6	5	6	3	3	2	3	4	5	6	6	4	4	5	5	6	5	4
6615	19	1	6	6	6	3	5	4	4	1	6	6	6	6	5	1	6	3	5	4	3	4	2	5	4	2	4	3	3	4	3	4	4	3	4
6616	19	1	2	4	4	3	4	1	2	2	4	4	4	4	4	4	6	4	4	4	2	4	2	3	3	5	5	5	5	6	4	4	5	3	6
6617	19	1	4	5	5	5	3	1	2	2	5	6	6	1	5	6	6	6	6	6	1	1	4	5	5	3	5	3	4	5	3	4	4	4	4
6618	19	1	6	6	6	6	6	4	4	4	5	5	5	4	5	5	6	5	5	5	1	1	3	1	1	3	5	3	5	3	3	3	4	4	5
6619	19	1	4	5	4	3	3	1	2	1	3	4	2	2	3	3	6	5	6	5	2	4	3	3	3	4	4	5	5	5	4	5	5	5	5
6620	19	1	5	4	4	2	3	1	2	2	2	3	6	4	5	4	6	2	6	4	2	3	4	4	3	4	5	4	4	5	5	4	5	5	5
6621	19	1	5	6	5	5	6	1	5	5	5	6	6	6	6	6	6	5	5	5	1	5	1	5	5	5	5	5	5	5	4	6	5	6	4
6622	19	1	2	3	4	2	2	2	4	5	4	5	5	4	5	2	6	3	5	5	2	4	4	4	4	6	6	7	6	7	7	6	5	6	6
6623	19	1	6	6	6	5	6	5	5	5	5	5	5	4	3	5	5	6	6	6	1	5	1	5	5	4	4	3	6	5	4	4	5	5	4
6624	19	1	5	6	6	4	4	2	3	2	3	6	5	3	4	4	6	5	5	4	1	5	3	3	3	5	7	4	3	5	5	4	4	3	5
6625	19	1	6	6	6	2	2	1	2	2	4	5	6	1	4	5	6	5	4	3	1	4	1	4	4	3	6	5	3	3	3	5	4	3	4
6626	19	1	5	5	6	4	6	4	5	3	2	6	5	4	6	4	6	5	6	3	3	4	5	5	3	4	5	4	3	4	4	4	5	4	5
6627	19	1	5	5	4	2	5	1	4	3	5	6	5	3	4	6	4	3	5	5	2	5	1	2	3	5	5	5	4	5	5	6	4	5	6
6628	19	1	5	5	6	5	4	5	4	5	6	4	6	5	5	5	6	5	5	5	2	4	3	2	4	6	6	4	6	6	6	7	7	6	5
6629	19	1	4	6	4	1	1	1	5	4	6	6	3	1	5	2	6	5	5	4	3	3	2	4	4	6	6	6	4	6	4	6	6	5	6
6630	19	1	6	5	6	4	2	1	3	1	3	5	6	3	1	5	5	3	5	3	4	4	2	2	3	4	3	5	4	5	4	5	5	5	5
6631	19	1	5	5	6	4	4	3	5	3	5	5	6	3	4	5	6	4	5	5	2	4	3	4	4	3	3	4	3	4	4	4	5	3	5
6632	19	1	6	6	6	5	5	4	4	4	6	6	6	5	6	5	6	6	6	5	1	5	1	3	3	3	5	3	3	4	4	3	4	3	4
6633	19	1	5	6	6	6	6	2	2	4	4	6	5	4	5	5	6	2	6	6	1	5	5	5	5	2	3	4	4	3	3	4	4	3	4
6634	19	1	6	6	6	6	4	2	3	1	3	4	6	5	5	6	6	6	6	6	1	5	1	4	4	2	3	3	3	3	3	4	4	4	5
6635	19	1	3	5	2	2	4	1	3	6	3	4	3	4	5	4	5	5	6	5	3	4	2	3	1	6	6	5	4	6	7	7	5	6	6
6636	19	1	2	3	3	1	1	1	1	1	3	2	4	1	1	1	6	4	5	3	5	4	3	3	3	5	6	5	3	5	5	6	4	5	4
6637	19	1	5	6	5	4	4	1	5	5	5	5	5	2	4	4	5	5	6	5	4	5	3	4	4	3	5	3	3	5	3	4	4	4	4
6638	19	1	2	5	4	5	5	2	2	5	5	5	5	4	3	4	5	4	5	5	1	1	3	3	2	6	6	5	6	6	6	5	6	4	6
6639	19	1	6	6	5	5	6	4	6	6	5	5	6	6	5	6	6	1	6	6	1	5	2	5	4	5	4	5	4	4	5	4	6	4	6
6640	19	1	4	5	4	4	4	1	2	4	5	6	5	4	5	5	6	4	5	4	2	5	2	4	4	4	5	4	3	5	5	4	4	5	5
6641	19	1	2	3	3	2	1	2	3	4	5	5	6	3	3	2	6	5	5	5	3	3	4	4	4	5	6	4	4	5	6	3	6	5	5
6642	19	1	4	4	4	3	4	1	2	4	4	5	5	4	5	4	6	4	5	4	3	4	4	4	2	5	5	5	4	6	5	6	5	5	6
6643	19	1	4	5	6	2	1	2	3	3	4	5	5	2	5	4	5	4	5	3	1	5	4	4	4	4	5	5	4	4	4	6	5	3	5
6644	19	1	5	5	5	3	5	3	4	2	2	4	6	4	5	5	6	5	5	5	3	5	4	4	5	3	5	4	4	3	4	3	6	4	4
6645	19	1	6	6	6	3	3	1	4	1	1	3	6	1	1	6	6	6	4	5	4	5	1	1	3	5	6	6	4	5	4	4	4	3	4
6646	19	1	4	4	4	3	4	3	4	4	4	4	4	4	4	4	5	2	4	5	3	4	3	3	3	6	4	5	6	6	6	6	6	5	6
6647	19	1	4	4	5	2	4	1	3	2	4	5	4	4	5	4	5	3	3	2	3	4	2	4	4	3	5	5	3	5	3	3	4	4	4
6648	19	1	5	5	5	2	4	1	4	2	4	5	5	1	4	4	5	3	4	4	3	3	4	4	3	4	6	4	3	5	5	3	4	4	4
6649	19	1	5	5	5	4	2	1	1	1	1	1	2	1	4	1	6	3	1	1	3	5	2	3	5	4	6	3	3	4	6	3	4	4	4
6650	19	1	3	2	4	2	1	2	4	5	4	4	6	4	4	4	5	4	4	3	5	3	3	2	2	5	5	3	3	6	6	4	7	4	5
6651	19	1	4	3	5	2	1	1	2	2	2	2	3	1	1	1	6	4	4	3	3	4	3	2	3	4	6	4	3	4	4	5	4	4	4
6652	19	1	5	5	5	5	5	1	1	1	1	1	3	1	1	1	5	1	5	4	1	4	3	4	4	2	4	3	3	4	3	5	4	3	4
6653	19	1	5	5	6	2	3	1	2	1	1	3	3	3	3	2	3	1	2	3	3	2	1	3	2	4	5	4	4	5	3	6	5	5	6
6654	19	1	4	5	5	4	5	2	2	2	4	4	5	4	4	4	5	4	4	4	3	3	2	3	2	4	4	3	3	4	5	5	4	6	4
6655	19	1	5	5	5	5	5	2	3	2	3	5	5	4	3	5	5	5	5	5	2	1	2	2	2	3	4	4	4	5	3	3	4	4	4
6656	19	1	4	4	3	3	3	3	3	3	4	4	4	4	5	4	3	2	4	4	4	4	4	4	2	5	6	5	4	5	4	6	4	5	4
6657	19	1	5	5	5	3	5	2	4	2	4	5	5	3	4	4	6	4	5	6	3	4	3	3	3	4	4	3	4	5	4	5	4	5	5
6658	19	1	4	4	3	2	3	2	3	2	2	3	4	4	3	3	6	3	5	4	2	4	3	4	3	4	5	4	5	5	4	3	5	5	4
6659	19	1	3	6	4	2	5	2	2	5	1	4	5	3	4	4	5	2	5	5	1	5	3	4	4	5	5	5	5	5	5	6	4	3	6
6660	19	1	4	5	4	4	5	4	4	5	4	3	4	3	4	5	4	3	4	3	3	3	4	3	3	5	5	5	4	4	6	5	5	6	6
6661	19	1	4	5	4	3	3	4	4	4	4	5	4	3	4	4	6	6	6	5	4	4	2	2	3	6	6	5	4	6	6	4	5	4	5
6662	19	1	5	6	5	5	4	1	5	1	5	6	6	4	4	6	5	5	5	5	4	4	3	3	3	2	4	3	4	4	3	4	4	3	4
6663	19	1	4	3	4	2	2	1	2	2	3	6	2	1	2	2	5	1	2	2	4	4	2	2	2	2	4	3	3	4	5	3	4	4	4
6664	19	1	2	3	4	1	2	1	2	3	1	4	4	3	2	2	4	3	3	2	4	4	5	3	4	5	5	4	6	6	4	5	5	6	6
6665	19	1	4	4	3	5	5	5	4	4	4	5	5	5	4	4	6	4	5	5	1	1	4	4	4	6	6	5	6	6	6	5	6	6	6
6666	19	1	4	5	5	5	6	1	5	5	4	3	5	4	5	5	5	3	4	5	1	4	2	4	4	3	5	4	3	4	4	5	4	4	4
6667	19	1	5	4	5	3	5	4	5	3	4	5	5	3	5	5	6	4	4	6	2	2	4	4	4	3	5	4	3	3	3	6	4	3	4
6668	19	1	1	3	1	5	2	2	4	6	3	4	4	2	5	1	6	3	5	4	1	4	3	4	3	6	4	6	5	6	6	5	4	5	6
6669	19	1	2	3	3	3	3	2	3	3	3	5	3	3	4	5	6	6	6	6	4	4	4	4	4	6	6	6	4	6	6	6	7	5	6
6670	19	1	4	5	5	5	5	1	3	3	4	5	4	2	1	3	5	3	3	4	1	5	2	2	1	5	4	4	6	6	6	3	7	4	6
6671	19	1	4	4	4	4	5	1	1	1	1	5	5	2	5	5	3	3	3	3	2	3	2	2	2	4	4	4	4	4	4	4	4	5	6
6672	19	1	2	5	3	1	1	1	3	5	1	6	3	2	3	1	6	6	6	4	2	4	3	2	3	5	4	5	5	6	4	7	5	5	6
6673	19	1	3	5	5	5	3	1	5	4	2	5	4	1	6	1	4	3	4	4	4	3	4	2	3	6	6	6	5	6	6	7	5	6	6
6674	19	1	4	4	5	1	3	1	2	2	4	5	2	3	4	2	6	5	3	3	4	2	4	4	3	4	6	4	3	5	3	4	4	5	5
6675	19	1	2	5	5	4	4	4	5	4	3	6	6	1	4	4	6	4	4	4	3	5	3	4	2	5	4	4	4	5	6	5	6	5	5
6676	19	1	2	3	4	2	2	2	3	3	4	4	5	1	2	5	5	5	4	3	1	5	3	5	5	4	5	5	4	5	5	3	5	4	5
6677	19	1	4	4	4	4	3	2	3	3	3	3	4	2	2	2	4	3	3	4	1	5	3	4	5	6	6	5	3	5	6	4	6	5	6
6678	19	1	5	5	5	6	5	4	5	5	6	6	6	6	6	6	6	5	6	5	1	5	4	5	5	4	4	5	3	4	4	6	5	4	4
6679	19	1	5	5	5	3	4	2	3	3	4	5	6	2	5	5	6	5	5	5	2	4	3	4	5	2	3	3	3	3	3	3	4	4	4
6680	19	1	4	5	5	3	4	1	3	3	3	6	2	1	4	6	5	4	5	5	3	3	2	2	3	3	5	4	4	5	4	4	5	3	4
6681	19	1	6	6	6	6	6	1	5	6	6	6	6	1	6	6	6	6	6	6	1	5	1	4	4	2	5	3	3	3	3	3	4	3	4
6682	19	1	5	6	5	4	4	3	4	5	5	6	6	6	6	6	6	2	5	4	1	5	3	3	3	2	5	3	3	4	3	4	4	3	6
6683	19	1	6	4	6	1	6	1	1	1	4	4	4	1	2	1	6	6	6	6	4	4	2	4	5	2	5	4	3	4	3	3	4	4	4
6684	19	1	5	6	6	1	1	1	5	5	3	5	4	1	1	3	6	5	6	6	5	4	1	1	3	3	5	3	3	4	4	4	4	3	4
6685	19	1	3	6	4	1	2	1	2	1	2	4	4	1	2	3	6	5	3	4	3	5	3	4	5	4	5	4	4	5	4	6	4	4	4
6686	19	1	5	5	5	2	4	2	4	5	5	6	5	4	6	6	5	5	5	2	2	5	2	4	4	3	3	3	4	5	3	4	4	6	5
6687	19	1	6	5	5	2	4	1	2	1	3	5	6	5	6	2	6	6	3	1	4	5	1	1	1	3	6	3	3	5	3	4	4	5	4
6688	19	1	3	5	5	2	2	2	5	6	5	6	4	3	6	6	6	5	6	6	1	5	3	5	3	4	4	4	4	5	3	4	4	5	4
6689	19	1	6	6	6	5	4	3	4	4	4	4	6	6	5	6	6	5	5	5	3	3	3	3	3	4	5	3	4	5	4	6	4	3	5
6690	19	1	4	6	5	5	4	4	4	4	4	5	4	4	4	5	6	6	6	6	1	5	5	5	5	5	6	4	5	5	5	5	4	6	5
6691	19	1	6	6	5	5	5	3	4	6	5	5	6	4	4	6	6	6	6	6	1	1	2	4	5	4	6	5	4	5	4	4	4	3	5
6692	19	1	5	5	5	5	5	4	5	3	4	4	5	1	5	5	5	5	5	5	3	4	2	4	4	4	4	3	3	5	6	3	4	3	5
6693	19	1	6	6	6	5	4	1	1	1	1	4	4	3	3	3	5	2	4	4	4	4	3	2	2	1	4	3	3	4	3	3	4	3	4
6694	19	1	5	5	6	3	6	1	3	2	3	5	5	1	3	5	6	5	4	6	4	3	3	2	4	4	5	6	4	4	5	4	4	4	5
6695	19	1	6	6	5	5	4	2	3	4	4	5	4	2	4	3	5	4	4	4	3	4	4	3	4	5	7	4	3	5	6	5	4	3	4
6696	19	1	5	5	6	5	5	3	3	4	5	5	5	4	5	5	2	2	2	2	2	4	2	3	4	4	5	3	5	5	3	7	4	3	5
6697	19	1	4	4	4	4	5	3	4	1	4	5	4	4	3	4	4	3	4	3	3	3	4	3	2	6	5	5	6	7	5	6	5	6	6
6698	19	1	6	6	6	6	6	5	5	5	5	5	5	5	5	5	6	3	5	5	1	4	4	4	4	2	3	3	3	3	3	4	4	3	4
6699	19	1	5	6	5	4	6	4	5	5	6	6	6	4	5	6	6	5	5	4	4	3	4	4	3	4	4	5	4	4	5	5	5	4	5
6700	19	1	4	3	5	4	1	6	5	4	5	6	6	5	4	4	4	4	5	5	4	5	1	3	4	5	6	5	6	5	5	4	4	6	5
6701	19	1	3	5	4	2	2	1	2	2	2	4	5	2	2	5	4	4	3	3	1	5	1	5	4	4	5	4	3	5	5	4	4	5	4
6702	19	1	5	5	6	3	5	1	2	2	3	5	4	1	4	4	6	6	5	6	1	5	4	5	5	3	4	3	4	4	3	4	4	5	6
6703	19	1	4	2	3	1	3	1	1	1	2	2	6	3	3	4	6	4	3	5	2	5	4	5	4	4	5	3	4	4	6	5	4	4	5
6704	19	1	5	5	5	3	5	2	2	3	5	6	5	5	5	5	6	2	6	5	1	4	1	3	3	3	4	3	3	4	6	4	4	5	4
6705	19	1	4	5	5	4	3	3	5	4	3	4	5	3	3	4	4	4	4	4	1	4	4	4	4	5	6	5	6	6	6	4	5	5	6
6706	19	1	6	5	5	4	4	2	2	1	3	5	6	5	2	5	5	5	5	4	2	4	1	3	3	3	5	4	4	4	3	4	4	4	4
6707	19	1	5	5	5	5	5	1	3	5	5	6	6	1	5	6	5	6	6	6	1	1	5	5	5	5	5	5	4	4	3	3	4	6	6
6708	19	1	5	6	5	6	6	3	4	5	5	5	5	6	5	6	5	5	5	5	2	4	4	4	4	6	3	6	6	5	6	7	5	6	5
6709	19	1	6	6	6	1	1	2	4	5	5	6	5	1	5	5	6	6	5	5	1	4	3	5	5	3	5	3	4	3	3	4	4	4	5
6710	19	1	4	2	2	6	1	2	2	1	2	2	5	6	5	5	5	4	6	2	5	5	5	5	5	6	5	5	6	6	6	6	7	6	6
6711	19	1	3	3	5	3	2	1	4	5	5	5	3	4	3	1	3	4	5	5	2	3	5	5	4	6	6	6	5	6	6	6	5	6	6
6712	19	1	1	2	2	3	3	1	5	5	2	2	1	3	3	1	1	6	2	2	1	1	2	2	2	6	7	6	6	6	6	6	6	5	7
6713	19	1	5	3	3	1	1	1	2	2	3	4	4	3	4	4	5	4	4	3	2	4	3	2	3	6	6	7	6	6	6	7	5	7	6
6714	19	1	4	6	4	5	1	1	1	5	6	5	1	1	6	6	6	6	6	3	1	5	5	3	4	6	4	6	6	7	7	6	5	7	5
6715	19	1	5	4	5	3	2	2	3	4	5	5	5	4	3	3	5	4	5	4	3	4	3	3	3	3	3	4	4	4	3	4	4	4	5
6716	19	1	6	6	4	6	5	1	3	4	5	5	4	2	5	5	6	6	5	6	1	4	1	2	3	4	5	5	3	5	6	5	4	5	4
6717	19	1	4	5	4	3	4	1	3	3	4	4	5	4	6	5	3	4	4	4	2	3	3	4	4	5	4	6	3	6	5	5	4	6	6
6718	19	1	5	6	6	3	3	5	5	4	6	6	6	6	4	6	6	6	6	6	4	4	3	5	5	4	6	4	4	3	4	4	5	4	4
6719	19	1	5	6	5	5	6	2	4	4	5	5	5	5	6	5	6	2	5	5	1	5	4	5	4	3	5	3	4	3	5	4	4	3	4
6720	19	1	5	5	5	5	5	4	4	3	5	4	6	5	5	6	6	3	5	5	4	5	3	4	4	2	4	3	3	4	3	4	4	3	4
6721	19	1	2	4	5	2	5	1	4	5	4	5	3	3	4	4	6	3	4	4	1	5	2	4	4	2	4	4	3	4	3	3	4	3	5
6722	19	1	5	5	5	4	4	3	5	3	2	4	3	1	1	2	5	5	4	3	2	5	2	3	5	5	4	4	4	5	3	3	6	4	6
6723	19	1	6	6	5	2	3	2	6	2	5	5	4	2	4	6	6	5	4	4	1	4	4	3	4	3	4	4	4	5	3	4	4	3	5
6724	19	1	5	5	5	5	5	1	2	2	5	5	4	5	5	5	6	6	6	6	1	5	5	5	5	3	4	3	4	4	3	4	4	6	4
6725	19	1	5	5	5	4	4	2	3	1	5	5	5	4	4	5	6	4	5	4	1	5	2	4	4	3	3	3	4	5	3	5	4	3	5
6726	19	1	6	6	6	4	3	3	4	5	4	4	6	5	5	5	5	5	5	4	1	4	3	3	4	4	4	4	4	5	4	5	5	5	5
6727	19	1	6	6	6	2	2	1	4	1	6	6	6	2	4	6	6	6	6	3	2	3	1	2	2	2	3	3	5	4	3	3	5	3	4
6728	19	1	4	5	5	1	2	1	3	2	2	4	4	2	3	2	5	5	5	4	4	5	5	5	5	5	5	5	5	6	3	4	5	6	5
6729	19	1	6	6	6	4	4	4	5	5	6	6	6	5	6	6	6	4	5	5	2	5	4	4	4	4	5	3	4	4	4	5	4	4	5
6730	19	1	1	2	3	1	2	1	3	4	4	5	4	2	2	3	6	3	5	4	2	4	2	4	2	7	7	7	7	6	7	5	6	7	6
6731	19	1	1	2	2	2	6	1	2	5	4	5	4	2	5	2	6	4	5	3	2	5	3	5	4	6	6	6	6	6	6	7	5	6	6
6732	19	1	5	5	5	5	4	1	1	1	4	5	5	5	5	5	6	4	5	5	1	4	3	3	4	3	4	4	3	4	3	5	4	5	5
6733	19	1	6	6	6	3	4	1	4	4	5	5	5	2	4	5	6	5	5	5	1	5	3	3	3	2	3	3	3	3	3	4	4	4	4
6734	19	1	3	2	5	2	2	2	3	4	2	2	2	1	2	2	5	2	3	4	1	5	3	4	3	7	7	6	7	7	7	4	6	7	7
6735	19	1	4	5	5	4	5	2	3	2	4	4	2	4	5	5	5	5	5	5	3	4	2	4	4	3	4	3	3	4	5	4	4	5	6
6736	19	1	4	4	5	3	5	2	2	4	3	4	5	5	5	5	6	3	6	5	1	5	4	5	5	4	5	4	4	4	3	3	4	5	6
6737	19	1	6	6	6	4	6	4	6	6	6	6	6	6	6	6	6	1	6	6	1	1	1	1	1	5	6	5	3	6	4	4	5	7	5
6738	19	1	5	4	5	1	1	1	3	1	2	4	4	1	3	5	6	4	5	3	4	5	5	5	5	4	5	5	4	4	6	4	4	4	4
6739	19	1	6	6	6	6	6	1	4	3	2	2	6	1	2	3	6	6	6	6	1	5	5	5	4	2	3	4	3	4	3	4	5	3	4
6740	19	1	4	6	4	4	3	2	3	1	5	4	4	3	4	3	4	5	6	6	5	5	4	5	5	3	3	3	4	3	4	6	4	4	4
6741	19	1	5	5	5	4	3	3	4	4	3	6	5	4	6	5	5	4	6	6	1	3	5	3	3	4	6	5	3	5	3	4	4	3	5
6742	19	1	5	6	5	4	3	1	2	2	6	6	4	2	2	2	6	6	5	4	1	5	4	5	5	5	3	5	6	5	6	6	5	6	5
6743	19	1	4	4	5	5	5	4	5	5	5	5	5	4	4	5	5	5	6	6	1	5	4	4	4	2	4	3	4	4	5	4	4	3	4
6744	19	1	1	1	1	5	6	3	3	4	5	6	2	3	5	6	2	3	3	6	1	5	2	2	5	6	7	6	4	6	6	5	7	6	6
6745	19	1	5	5	5	4	4	1	2	1	5	6	5	1	5	5	6	6	5	5	2	5	4	4	5	3	3	3	3	5	3	3	4	5	5
6746	19	1	2	2	3	2	4	2	2	3	2	3	2	1	2	1	4	5	4	4	3	4	3	3	3	2	4	3	3	4	3	4	4	4	4
6747	19	1	5	6	6	3	4	4	2	5	3	5	5	3	4	4	6	2	5	5	1	3	3	4	4	4	6	5	3	5	3	3	5	4	5
6748	19	1	4	5	5	1	5	2	4	4	5	6	5	1	5	6	6	6	4	4	1	1	5	1	2	2	4	3	4	3	3	4	5	3	4
6749	19	1	2	5	3	6	3	2	3	5	5	6	6	3	6	2	4	6	5	1	1	5	3	5	5	4	4	4	6	6	4	5	4	5	5
6750	19	1	4	4	4	1	2	1	1	1	2	3	2	1	2	1	5	3	4	4	4	4	4	4	2	4	4	5	3	5	3	4	4	4	6
6751	19	1	2	2	2	2	3	2	3	3	3	3	3	3	3	2	4	4	4	4	1	5	3	5	3	7	6	6	6	7	7	6	6	6	7
6752	19	1	5	5	5	3	5	2	5	4	4	6	5	3	4	5	5	4	4	5	1	4	3	5	5	6	6	6	5	5	5	4	6	6	6
6753	19	1	3	3	3	1	1	3	2	2	1	3	4	1	2	1	4	3	4	3	4	3	3	2	3	3	5	3	3	5	4	3	4	4	4
6754	19	1	4	6	5	3	2	2	2	1	2	2	3	1	2	2	6	6	6	6	3	5	5	4	4	4	5	3	4	3	4	5	4	4	4
6755	19	1	5	5	5	5	5	4	5	5	5	5	5	5	5	5	6	6	6	6	1	5	4	4	5	3	4	3	4	4	3	4	4	3	5
6756	19	1	5	6	5	5	5	3	4	5	6	5	6	5	5	5	6	5	5	5	2	5	2	1	1	3	3	3	3	5	4	6	4	4	5
6757	19	1	6	6	6	5	5	5	5	5	6	6	6	5	5	6	6	5	5	6	1	5	2	3	5	2	4	3	3	4	3	3	4	3	4
6758	19	1	5	5	5	4	5	4	5	4	5	4	5	4	5	4	5	3	6	4	4	4	3	3	4	4	5	5	3	5	4	4	4	5	4
6759	19	1	6	5	6	3	3	3	4	4	4	5	6	5	5	5	5	5	5	5	2	4	2	4	4	5	4	5	5	5	6	6	4	6	6
6760	19	1	2	5	5	2	5	3	5	5	5	5	5	4	4	4	6	6	6	5	3	2	4	4	3	6	6	6	4	6	6	3	7	5	6
6761	19	1	4	5	6	4	1	5	6	5	4	2	2	3	2	3	4	4	5	5	4	5	3	2	1	6	6	6	4	6	6	6	5	6	6
6762	19	1	5	5	6	5	2	2	2	2	2	4	4	2	2	5	5	5	4	4	2	3	2	3	3	2	3	3	3	3	4	4	4	3	4
6763	19	1	2	6	4	5	3	1	4	5	5	5	4	5	4	6	5	4	6	5	2	5	4	3	2	6	6	6	6	6	6	6	5	5	6
6764	19	1	6	6	6	6	6	5	6	5	6	6	6	6	6	6	6	6	6	6	1	5	2	4	5	3	6	4	4	4	3	4	4	3	5
6765	19	1	2	3	3	2	4	1	3	2	2	3	4	5	3	2	6	4	6	5	4	4	5	4	3	6	6	6	5	6	6	6	6	4	6
6766	19	1	5	5	5	5	1	3	3	3	5	5	5	1	4	5	5	5	5	5	1	5	3	4	4	2	5	3	3	4	3	3	4	3	4
6767	19	1	5	6	6	4	4	4	5	4	5	5	6	5	5	5	6	6	6	6	1	1	3	4	5	5	6	6	3	4	4	4	4	5	5
6768	19	1	4	4	6	5	6	2	2	2	5	5	5	4	5	5	5	3	5	3	1	5	3	3	2	5	5	5	4	5	4	6	4	6	5
6769	19	1	5	5	5	2	2	1	2	1	2	5	5	1	1	5	5	5	5	5	4	4	2	2	3	4	3	3	5	4	3	4	6	6	4
6770	19	1	3	3	3	3	3	2	2	3	3	4	2	2	3	2	3	2	3	3	3	4	3	3	3	3	5	3	4	4	3	4	4	5	5
6771	19	1	5	5	5	4	4	3	4	2	5	6	5	3	4	5	5	5	6	4	4	4	5	3	4	3	5	3	5	4	3	4	5	3	5
6772	19	1	6	6	6	5	6	2	1	5	6	6	4	4	3	6	6	6	4	4	1	5	4	5	5	5	5	5	5	5	3	3	4	6	5
6773	19	1	5	6	5	6	6	4	4	4	6	6	6	6	6	6	6	6	6	6	3	3	3	3	3	3	3	3	3	3	3	5	4	6	4
6774	19	1	4	6	6	5	5	6	3	4	4	6	5	6	5	6	5	6	5	6	1	5	5	5	5	4	5	4	5	5	3	3	4	5	4
6775	19	1	4	4	4	4	4	1	2	1	3	3	4	4	4	5	6	4	6	4	2	5	4	5	2	6	5	5	6	5	7	4	6	6	6
6776	19	1	4	1	4	1	1	1	1	1	2	1	3	3	4	4	6	6	3	3	5	2	4	4	4	6	6	6	7	5	4	5	4	7	5
6777	19	1	2	2	2	2	2	1	1	4	2	4	5	3	2	1	5	4	5	3	4	2	2	2	2	6	5	5	6	7	7	6	4	6	6
6778	19	1	4	5	4	3	5	2	4	5	4	5	5	5	4	5	5	5	5	5	1	5	2	3	3	3	4	3	4	4	4	4	4	3	5
6779	19	1	5	4	5	4	4	2	3	2	3	5	5	2	2	5	5	5	5	5	4	3	2	2	3	2	4	3	3	4	3	3	4	3	4
6780	19	1	5	5	5	4	1	4	5	1	1	6	6	1	5	6	6	6	6	6	1	5	1	3	3	2	3	3	3	3	3	5	4	3	4
6781	19	1	6	3	6	3	3	4	4	4	6	4	4	4	4	5	3	4	3	3	1	1	1	1	2	1	4	3	3	4	3	3	4	3	4
6782	19	1	5	5	6	4	4	4	4	4	6	5	5	5	5	5	6	6	5	5	2	4	3	3	4	1	3	3	3	3	3	3	4	3	4
6783	19	1	3	5	3	5	5	4	4	5	3	5	6	6	3	5	6	6	6	6	1	5	5	5	2	7	6	7	7	7	7	6	5	6	7
6784	19	1	5	5	4	2	1	2	2	2	2	5	4	2	2	2	5	5	5	3	4	4	2	3	2	4	4	3	4	5	4	4	4	6	5
6785	19	1	1	1	1	1	1	1	4	3	4	4	1	1	1	4	6	6	3	3	3	5	1	3	3	4	3	5	3	5	3	3	7	4	4
6786	19	1	5	5	5	2	3	3	2	2	2	5	5	2	4	5	6	4	4	4	5	4	2	3	3	5	6	5	4	5	4	5	5	6	5
6787	19	1	3	3	4	1	2	1	2	4	4	5	5	3	4	1	6	5	5	4	3	5	2	3	3	3	4	3	3	5	3	4	4	3	6
6788	19	1	4	5	4	1	1	2	3	5	3	5	4	5	4	5	6	6	5	4	2	4	5	5	5	7	6	7	6	7	7	6	7	7	6
6789	19	1	5	5	5	2	2	2	5	5	4	5	5	1	4	5	5	3	5	4	4	3	3	4	4	4	5	5	3	4	4	3	4	5	5
6790	19	1	5	5	5	2	6	3	4	5	5	3	5	5	5	5	6	3	5	5	4	5	5	5	5	5	6	5	6	6	6	3	5	4	6
6791	19	1	4	4	5	3	3	3	5	4	4	6	4	4	5	4	6	4	5	5	2	5	3	4	5	2	5	3	3	3	3	4	4	4	4
6792	19	1	6	5	6	4	6	1	2	5	1	5	6	4	5	6	6	5	5	6	1	5	2	4	5	3	4	4	3	5	3	3	5	5	5
6793	19	1	6	6	5	5	5	3	5	3	5	5	6	3	3	6	6	6	6	6	3	4	4	4	3	3	4	3	3	4	6	5	4	3	5
6794	19	1	5	5	5	4	5	1	1	1	4	6	5	1	4	5	6	5	3	3	1	5	3	3	3	2	4	3	3	4	3	5	4	3	4
6795	19	1	4	5	5	6	6	3	4	4	4	5	5	5	5	5	6	4	6	6	3	4	5	5	5	5	4	5	5	5	6	4	5	6	6
6796	19	1	4	3	5	4	5	1	2	2	3	4	3	4	2	4	5	5	5	5	5	3	2	3	3	5	4	4	6	6	4	6	6	6	6
6797	19	1	3	4	3	3	2	2	3	2	2	3	2	3	3	3	5	5	5	5	4	2	3	2	3	3	5	3	3	4	4	5	4	3	4
6798	19	1	6	6	6	4	6	3	6	5	5	6	6	5	6	6	5	3	6	6	4	3	3	4	4	2	4	3	3	3	4	4	4	3	4
6799	19	1	4	5	5	1	1	2	2	3	2	2	4	1	3	2	6	5	5	2	2	4	3	4	4	5	4	5	4	5	7	4	4	4	4
6800	19	1	5	6	5	1	3	1	4	5	1	6	5	1	3	3	6	4	2	6	3	4	4	3	3	5	5	6	5	5	4	4	5	3	5
6801	19	1	4	5	5	2	2	1	2	5	3	5	5	2	4	4	5	5	6	5	2	2	4	3	3	5	5	4	4	5	5	5	4	6	4
6802	19	1	5	5	5	2	4	2	5	4	3	4	4	4	3	3	5	5	4	5	4	5	4	4	3	5	3	4	5	6	4	4	6	4	6
6803	19	1	5	6	6	5	5	2	5	4	5	5	5	5	6	5	6	3	4	5	2	5	3	4	5	5	5	5	5	5	4	5	5	6	6
6804	19	1	5	6	5	4	5	1	1	2	4	5	6	6	6	6	5	3	5	5	4	5	2	3	2	5	5	5	5	5	5	6	5	5	6
6805	19	1	4	5	4	4	1	2	4	2	4	5	5	1	2	3	6	4	4	4	1	5	2	4	5	5	5	5	4	6	5	4	5	5	5
6806	19	1	2	2	3	2	1	2	2	2	2	3	2	2	1	2	6	6	6	4	1	5	5	3	1	5	6	3	5	6	6	6	4	6	6
6807	19	1	5	5	5	5	5	4	5	5	5	5	5	6	6	6	6	6	6	6	5	5	5	5	1	5	3	5	5	6	6	6	5	4	6
6808	19	1	5	2	4	1	1	1	1	2	5	5	5	1	2	6	6	4	5	6	4	4	2	4	4	3	5	3	3	5	6	4	4	3	4
6809	19	1	6	6	6	5	6	4	5	4	6	6	5	4	5	6	6	1	5	5	1	5	3	4	5	3	5	3	3	3	3	3	5	4	4
6810	19	1	4	4	5	3	3	3	5	2	2	5	4	5	4	3	5	4	4	6	4	5	2	3	2	4	4	4	6	6	4	4	4	4	6
6811	19	1	3	4	4	3	1	3	3	4	3	3	3	3	3	3	3	3	3	2	3	2	3	3	2	5	6	5	4	5	4	5	4	6	6
6812	19	1	5	5	5	3	2	4	4	4	5	4	5	4	4	3	5	5	5	4	2	4	3	4	4	4	5	4	5	5	4	3	5	4	4
6813	19	1	4	4	4	4	3	1	3	4	1	4	6	1	5	3	6	3	6	5	5	2	5	4	3	6	7	6	4	5	6	7	4	6	6
6814	19	1	4	4	5	1	1	1	1	3	3	5	3	1	3	3	6	5	1	4	1	1	3	5	4	6	4	5	6	6	5	7	4	4	6
6815	19	1	4	4	5	2	5	3	3	4	4	5	4	4	4	5	6	5	6	5	2	5	4	4	5	4	5	3	4	6	4	6	4	6	5
6816	19	1	5	5	5	4	5	4	4	4	5	5	5	4	4	4	5	4	5	5	3	4	3	4	3	2	5	3	3	4	3	4	4	4	4
6817	19	1	6	6	6	6	4	4	6	4	5	6	1	6	5	6	5	4	5	5	1	5	5	5	5	5	6	5	4	4	6	6	4	5	6
6818	19	1	6	6	6	6	5	6	6	5	6	6	6	6	6	6	6	2	6	5	1	4	3	3	3	2	5	3	3	4	3	3	4	3	4
6819	19	1	2	2	3	1	1	1	1	1	3	3	3	1	2	1	4	3	3	3	3	3	3	3	3	5	4	5	6	6	6	6	5	5	6
6820	19	1	4	4	4	4	4	4	3	3	4	4	4	4	4	4	5	5	5	5	4	4	4	4	4	4	5	5	4	3	4	4	4	4	5
6821	19	1	3	4	4	2	3	1	3	3	4	5	4	5	4	4	6	5	5	5	2	4	3	4	4	5	3	4	6	6	4	6	5	7	6
6822	19	1	4	5	5	2	5	2	2	2	3	4	3	4	2	3	5	4	5	5	4	4	3	3	3	5	6	5	4	5	5	5	5	4	4
6823	19	1	3	5	5	5	5	3	4	2	6	6	6	5	5	6	6	5	6	6	1	4	2	5	5	4	5	5	3	5	3	4	4	6	5
6824	19	1	2	3	3	4	3	2	2	2	2	5	4	2	2	3	4	2	6	6	3	5	4	4	3	6	6	6	6	6	6	3	6	4	7
6825	19	1	1	6	3	6	6	4	5	6	4	5	5	6	4	6	6	6	6	6	2	2	3	4	4	5	5	4	6	5	3	3	6	7	5
6826	19	1	6	6	5	4	5	5	5	5	5	5	5	5	4	5	5	5	6	4	4	4	4	5	4	6	6	6	5	5	6	6	6	6	6
6827	19	1	5	6	6	3	6	4	4	4	4	5	5	4	4	4	6	4	5	5	1	5	2	4	4	5	5	5	4	6	5	4	5	4	6
6828	19	1	4	4	4	1	1	1	2	1	4	4	6	4	1	2	6	6	5	6	3	5	5	5	4	7	6	7	7	7	6	7	6	7	7
6829	19	1	5	5	5	5	5	2	4	5	5	5	6	5	4	5	5	5	5	5	4	4	3	4	4	3	4	4	4	4	3	4	4	4	4
6830	19	1	6	6	6	6	6	3	5	1	5	6	6	5	6	6	6	1	6	4	1	5	1	5	5	2	3	3	4	4	3	3	4	4	4
6831	19	1	5	6	6	6	6	5	6	6	5	6	6	4	6	6	6	6	5	5	3	2	3	3	5	3	5	4	4	5	3	3	4	3	4
6832	19	1	6	6	6	6	6	2	3	5	5	6	4	1	6	5	5	3	4	3	3	4	4	5	4	4	6	5	3	4	3	4	4	4	4
6833	19	1	4	4	5	2	5	1	3	2	5	3	6	4	5	5	6	4	5	2	3	5	1	5	5	6	6	6	4	6	7	7	5	6	6
6834	19	1	6	6	6	2	4	2	2	2	3	3	6	2	4	5	6	6	6	6	4	4	5	5	5	2	3	3	3	3	3	3	4	3	4
6835	19	1	5	5	5	5	5	4	5	5	5	5	5	6	6	6	5	5	6	5	2	4	3	4	4	3	4	3	3	4	4	4	4	5	4
6836	19	1	4	4	4	3	3	3	3	3	3	2	6	4	3	2	6	4	6	4	3	5	3	4	4	6	6	6	6	6	6	7	5	5	5
6837	19	1	5	5	5	5	5	1	3	1	4	5	6	5	4	4	5	5	5	5	4	5	5	5	5	2	3	3	3	3	4	4	4	3	4
6838	19	1	5	6	5	3	1	1	3	2	3	5	6	1	3	5	6	6	5	5	2	4	5	5	5	4	5	5	4	3	3	4	4	4	5
6839	19	1	4	3	4	1	5	1	2	1	4	5	5	2	2	3	6	5	4	3	2	4	3	4	4	3	5	4	4	4	3	4	4	3	5
6840	19	1	6	6	6	5	4	4	5	5	5	6	6	4	4	6	5	4	3	5	2	4	4	3	4	2	3	3	3	3	3	4	4	3	4
6841	19	1	5	5	5	6	4	2	4	2	4	5	3	4	5	3	5	5	4	4	1	5	3	4	5	3	5	3	3	4	4	5	4	5	4
6842	19	1	5	6	5	4	4	2	3	3	4	5	6	3	4	4	6	2	6	4	1	5	3	4	4	4	5	3	4	5	4	4	4	5	5
6843	19	1	2	2	4	2	2	1	2	2	2	6	4	1	2	2	5	3	5	4	3	5	5	4	4	5	3	4	4	6	6	6	4	6	6
6844	19	1	4	6	5	2	5	2	3	3	3	3	3	3	3	4	5	5	6	4	2	4	4	3	3	3	4	5	3	4	3	4	4	3	5
6845	19	1	5	5	5	5	5	2	2	1	1	6	5	5	5	5	2	2	2	2	3	3	3	3	3	6	7	4	6	4	6	5	4	4	5
6846	19	1	6	6	6	6	6	2	3	1	6	6	5	6	5	6	6	6	6	6	1	5	4	4	4	2	4	3	3	4	3	3	4	3	4
6847	19	1	5	5	5	3	2	2	2	6	5	5	3	3	2	5	6	6	4	5	1	5	1	5	5	4	4	5	3	4	3	4	5	5	4
6848	19	1	5	6	4	5	5	4	4	4	5	6	5	4	4	5	6	6	6	4	1	5	3	4	5	4	5	5	4	4	3	6	5	6	5
6849	19	1	5	4	5	4	4	3	4	4	4	5	5	4	5	4	6	5	5	5	3	3	3	3	3	5	5	5	6	5	4	6	5	6	5
6850	19	1	4	5	5	3	4	1	2	3	2	5	5	3	2	1	6	4	6	5	2	3	3	4	4	3	6	4	3	3	4	4	4	3	4
6851	19	1	4	5	5	5	5	2	4	4	4	5	5	5	5	5	5	5	5	5	1	5	4	4	4	5	5	4	5	6	6	4	4	6	6
6852	19	1	2	2	1	1	3	1	2	4	2	4	3	4	4	3	5	5	5	4	5	5	5	5	2	7	7	7	6	7	7	7	6	6	7
6853	19	1	5	5	5	4	5	3	5	4	4	5	6	4	6	5	5	5	3	3	4	2	3	2	3	5	6	4	4	5	4	4	5	4	5
6854	19	1	4	3	4	2	1	2	2	2	2	3	3	3	3	3	6	6	4	4	4	4	5	5	3	6	6	6	6	6	5	6	5	6	5
6855	19	1	5	6	5	1	1	1	1	1	6	6	1	1	1	6	6	6	6	1	1	5	4	5	5	6	4	5	7	6	6	7	4	7	6
6856	19	1	5	4	5	1	1	1	2	2	2	5	2	1	1	5	6	3	3	4	3	5	1	3	5	3	5	3	3	4	3	4	4	3	4
6857	19	1	5	5	6	3	5	1	2	5	5	5	6	5	5	5	6	1	6	6	1	5	3	2	4	3	3	4	4	3	4	4	4	3	5
6858	19	1	3	3	4	3	2	3	3	4	4	2	4	4	3	2	4	4	4	2	3	3	2	3	3	5	5	6	4	6	5	6	5	5	6
6859	19	1	5	5	5	2	4	3	3	4	5	6	5	1	6	6	6	5	6	6	1	5	3	5	5	5	5	5	3	5	5	5	5	5	4
6860	19	1	3	2	5	1	1	1	1	2	3	4	5	1	1	1	5	3	3	3	1	5	3	2	5	6	5	5	7	7	7	6	7	6	6
6861	19	1	3	4	4	3	2	1	4	3	3	5	5	1	4	4	5	2	4	5	4	5	5	5	5	6	7	6	5	5	7	7	6	5	7
6862	19	1	5	6	5	6	5	2	2	5	5	6	6	6	6	6	5	3	6	6	1	2	5	3	3	3	6	3	4	4	4	4	4	4	4
6863	19	1	4	5	6	2	5	5	5	6	5	6	5	3	4	6	6	6	5	6	1	5	4	5	5	2	3	3	3	3	3	3	4	3	5
6864	19	1	4	4	4	1	1	1	2	2	1	2	2	1	2	2	4	3	4	4	2	4	2	3	3	2	3	3	3	3	4	4	4	3	4
6865	19	1	5	5	6	3	4	2	5	5	5	5	5	3	4	5	6	4	4	4	2	4	2	3	4	2	3	4	4	3	3	3	4	4	4
6866	19	1	6	5	5	4	4	1	2	1	5	5	6	3	4	3	6	4	4	4	3	4	3	4	4	4	4	5	4	5	4	4	5	5	4
6867	19	1	3	5	1	5	5	2	5	5	6	6	4	3	6	6	6	6	6	6	2	4	3	4	3	5	5	3	3	5	5	5	4	6	5
6868	19	1	4	5	6	6	4	2	3	2	5	6	5	2	6	4	6	6	6	5	1	5	1	5	5	6	5	4	3	6	7	5	7	6	5
6869	19	1	5	5	4	4	5	3	4	4	3	5	5	4	3	4	6	5	5	5	4	4	3	5	3	4	3	5	4	5	4	6	4	4	6
6870	19	1	5	6	6	6	4	2	2	2	2	5	5	1	4	5	6	6	6	6	3	4	3	3	4	3	4	5	3	4	3	4	4	4	4
6871	19	1	6	6	6	6	6	3	3	3	5	6	6	5	5	6	6	6	5	5	3	3	3	2	3	3	4	3	3	4	3	4	4	5	5
6872	19	1	5	5	3	3	2	2	5	5	4	3	5	3	5	5	5	2	5	4	4	2	4	4	3	5	5	5	6	6	6	6	5	5	5
6873	19	1	5	5	5	4	5	4	4	4	5	5	5	4	5	5	5	5	4	4	1	1	1	3	2	4	5	5	4	5	3	4	4	5	5
6874	19	1	4	3	5	4	4	3	4	2	2	4	5	4	3	4	5	5	5	6	2	5	4	4	4	3	3	3	3	4	3	5	4	5	4
6875	19	1	5	5	5	5	5	4	4	3	4	3	5	4	4	4	5	5	5	5	1	5	4	4	4	6	6	6	6	6	6	6	6	6	5
6876	19	1	6	5	5	4	5	3	3	2	5	5	6	5	5	5	6	4	5	4	3	4	2	4	4	5	6	6	4	5	4	3	5	5	4
6877	19	1	5	5	5	5	5	3	4	4	3	5	4	3	3	4	6	5	6	5	1	5	2	4	4	4	5	5	4	5	3	4	4	3	5
6878	19	1	5	5	5	5	6	4	6	5	6	6	6	5	5	6	6	4	5	6	2	4	2	4	3	2	3	3	3	3	3	4	4	4	5
6879	19	1	5	5	3	2	2	3	4	3	2	2	1	1	1	1	5	2	5	6	2	5	3	5	4	6	4	5	7	6	5	3	5	5	6
6880	19	1	4	4	5	4	3	2	2	2	5	5	4	4	5	5	5	4	5	4	4	3	2	4	4	4	3	4	5	5	4	4	5	6	5
6881	19	1	5	5	5	3	6	1	5	1	5	5	6	5	5	5	6	3	4	6	4	4	4	4	4	2	4	3	3	3	3	3	4	3	4
6882	19	1	4	5	4	3	3	3	4	4	4	4	5	5	5	6	6	5	6	5	1	5	3	5	5	5	5	5	6	6	6	6	5	6	5
6883	19	1	5	6	4	3	3	3	4	5	6	4	5	5	5	6	5	4	5	4	4	3	4	4	4	5	5	5	4	5	6	4	5	6	5
6884	19	1	5	4	5	4	2	3	2	5	6	6	2	3	4	3	5	6	5	5	2	5	5	5	5	5	6	5	6	6	3	6	5	5	5
6885	19	1	5	5	5	3	2	2	3	3	3	4	5	3	4	5	5	3	5	3	3	3	3	3	3	2	5	3	3	3	3	3	4	3	4
6886	19	1	4	5	5	4	1	1	4	4	5	5	4	5	4	5	6	6	6	6	1	5	4	5	3	5	5	5	6	4	6	6	6	4	5
6887	19	1	4	4	6	4	5	4	5	4	4	4	3	4	4	4	5	1	3	3	3	5	4	5	5	6	6	5	5	6	6	4	5	6	6
6888	19	1	5	5	5	3	4	1	4	4	3	5	5	4	3	5	5	3	4	4	3	5	4	5	5	5	4	5	5	5	4	5	5	5	5
6889	19	1	4	5	3	3	2	1	2	2	5	5	4	4	6	4	5	3	6	5	1	4	1	1	1	3	4	3	3	5	4	4	4	5	4
6890	19	1	1	6	2	4	6	1	3	5	4	6	1	2	2	2	6	6	6	6	1	5	1	5	4	6	5	5	6	6	4	7	5	7	7
6891	19	1	4	4	4	2	2	2	5	6	2	3	4	2	3	3	5	5	4	6	2	4	4	3	4	6	6	6	6	7	6	5	6	6	6
6892	19	1	4	5	4	4	3	3	4	4	4	4	5	4	4	5	5	4	4	3	4	4	3	4	3	6	5	5	4	6	4	7	5	6	6
6893	19	1	5	5	5	3	3	1	2	2	4	5	6	4	5	4	6	5	5	4	4	4	2	3	3	5	4	3	5	5	3	5	4	6	6
6894	19	1	4	2	3	1	1	1	2	1	2	3	2	1	3	1	3	4	4	2	3	5	4	4	3	5	5	4	5	5	5	5	6	5	6
6895	19	1	5	5	5	4	6	3	5	5	5	6	6	4	5	5	5	5	5	6	5	5	3	5	5	4	6	3	3	5	4	4	4	4	5
6896	19	1	5	5	5	3	5	4	4	4	4	4	5	4	5	5	4	3	4	4	3	3	2	4	4	3	4	3	5	4	3	4	5	3	4
6897	19	1	3	5	5	2	4	1	1	1	5	4	5	1	4	5	6	3	6	5	5	5	1	1	1	4	5	5	3	5	4	4	4	3	4
6898	19	1	6	6	6	5	5	5	6	5	6	6	6	5	6	6	6	6	6	4	1	5	4	5	5	3	3	3	4	3	4	6	4	3	5
6899	19	1	4	5	6	4	4	2	2	2	5	2	5	3	3	3	3	3	3	3	4	4	2	2	2	2	5	3	3	4	3	4	4	3	4
6900	19	1	6	5	5	5	5	4	5	5	6	5	5	4	5	5	5	3	5	5	2	4	3	4	4	3	5	4	4	5	3	4	4	3	5
6901	19	1	5	5	5	5	4	6	5	6	5	5	6	6	6	6	6	6	6	4	2	3	4	3	3	5	5	6	5	4	5	4	4	6	6
6902	19	1	4	5	5	4	4	1	4	5	5	5	5	5	5	5	5	5	5	4	4	4	4	5	5	3	5	5	3	4	3	3	4	3	4
6903	19	1	4	5	5	2	2	1	5	2	5	5	6	2	3	4	6	3	5	5	2	5	3	5	5	4	3	5	5	5	3	3	4	4	6
6904	19	1	2	3	2	1	1	2	2	2	2	2	2	1	2	1	6	6	6	4	1	5	3	5	2	6	5	6	6	7	7	5	7	6	7
6905	19	1	5	5	5	5	5	2	2	2	2	2	4	3	6	6	5	5	5	5	1	3	4	4	3	2	4	3	3	4	3	5	4	3	6
6906	19	1	3	3	4	3	1	1	2	2	2	3	3	2	2	2	6	6	6	2	1	5	4	3	3	5	6	5	4	6	6	4	5	5	5
6907	19	1	6	6	6	4	6	5	5	4	5	5	6	6	5	6	6	5	6	6	2	2	2	2	2	3	3	5	3	5	4	5	4	4	5
6908	19	1	5	6	6	6	5	1	5	6	5	6	5	5	6	5	6	1	6	6	1	5	4	5	5	2	5	3	4	3	3	4	4	3	4
6909	19	1	6	6	6	5	5	3	3	3	5	6	6	6	5	5	6	4	5	5	4	3	3	3	4	6	6	5	5	5	6	5	6	6	5
6910	19	1	4	6	4	1	3	1	3	3	4	5	4	1	4	5	4	4	4	4	2	5	5	5	4	4	3	5	4	5	4	5	4	6	5
6911	19	1	5	5	5	2	1	1	2	1	4	5	5	1	2	5	6	3	4	5	4	3	2	4	4	3	6	4	3	3	3	4	4	3	4
6912	19	1	3	1	2	1	1	1	2	1	1	1	2	1	1	2	5	5	5	3	5	3	4	3	2	4	5	5	5	5	3	4	4	4	5
6913	19	1	5	6	5	5	6	6	5	5	6	6	6	6	6	6	6	6	6	6	1	5	5	5	5	2	4	3	4	4	3	3	4	3	5
6914	19	1	3	5	4	4	4	2	2	3	4	5	3	3	4	5	4	3	5	5	4	4	4	4	3	5	6	3	4	5	6	4	5	5	6
6915	19	1	5	5	5	5	5	1	5	1	5	5	5	6	5	5	6	1	6	2	3	3	4	5	4	5	7	6	4	3	4	4	5	6	5
6916	19	1	3	3	3	2	3	1	1	4	3	5	3	1	4	3	4	4	5	5	5	3	3	3	3	6	6	5	7	6	4	7	5	7	6
6917	19	1	4	3	3	4	4	1	2	2	4	4	5	4	4	3	5	5	6	5	4	4	5	5	4	6	6	6	6	7	6	4	6	6	6
6918	19	1	5	5	5	1	3	3	5	4	4	5	5	1	1	1	5	1	1	2	2	2	5	3	4	2	4	3	4	4	3	4	4	3	4
6919	19	1	4	4	4	3	3	3	4	3	5	5	5	4	5	5	3	3	4	4	1	5	3	4	5	2	4	3	3	4	3	3	4	4	4
6920	19	1	4	5	4	2	2	2	6	1	3	2	3	1	2	5	5	5	6	5	1	4	2	4	3	3	4	3	3	5	4	6	4	3	4
6921	19	1	4	5	5	2	2	1	4	5	5	5	3	4	4	5	4	1	4	1	1	1	3	3	3	2	6	3	3	4	3	3	4	3	4
6922	19	1	4	5	5	5	4	4	5	4	3	4	3	4	5	2	5	5	4	5	2	5	4	5	5	4	5	3	3	5	5	5	4	3	5
6923	19	1	5	6	6	5	6	5	3	5	5	5	6	3	5	6	6	2	6	6	1	5	3	4	4	4	5	4	3	5	4	3	5	4	5
6924	19	1	5	6	5	6	5	2	3	5	5	6	6	5	6	5	5	1	4	3	1	5	1	5	4	2	4	3	3	5	3	4	4	4	4
6925	19	1	4	6	6	2	5	2	2	2	5	6	5	1	2	6	6	4	5	5	1	4	4	4	5	4	6	5	3	5	4	5	4	4	4
6926	19	1	3	6	5	4	1	3	4	3	4	5	3	2	4	4	5	5	5	4	4	5	3	4	5	3	5	5	3	5	3	4	4	4	4
6927	19	1	5	5	5	4	5	3	4	2	4	5	5	2	5	5	4	3	4	4	3	4	1	3	2	4	6	5	4	4	5	4	4	3	4
6928	19	1	4	3	3	2	1	3	4	1	4	4	2	4	4	3	4	5	5	3	2	4	4	4	4	3	4	5	4	3	4	4	4	3	5
6929	19	1	4	3	3	4	3	3	4	3	3	3	5	4	4	2	4	5	5	3	4	4	3	3	4	6	5	5	6	6	6	6	5	6	6
6930	19	1	5	5	5	4	6	3	2	4	4	5	5	3	4	5	5	5	4	4	2	4	2	3	4	2	3	3	4	3	3	4	4	4	4
6931	19	1	5	5	5	3	3	1	2	1	3	3	4	3	4	5	6	6	6	6	1	5	5	5	5	3	4	3	3	5	6	4	5	3	4
6932	19	1	6	5	6	2	1	1	3	5	6	6	5	1	3	5	6	3	6	5	1	5	3	3	4	2	4	3	3	5	3	4	4	3	4
6933	19	1	5	6	6	6	6	1	4	4	5	5	6	1	4	5	6	6	6	6	4	4	3	3	3	3	4	4	4	3	4	6	4	3	4
6934	19	1	6	5	6	5	6	2	4	5	6	5	6	6	5	5	6	5	6	6	1	5	3	2	3	2	3	4	3	3	4	3	4	3	4
6935	19	1	3	3	4	2	2	1	1	2	3	4	4	2	3	3	4	3	4	3	2	4	4	4	4	5	5	4	4	5	4	6	4	5	5
6936	19	1	5	6	5	2	1	1	1	1	3	5	5	1	4	6	6	5	2	1	4	3	1	1	3	3	4	4	3	5	4	4	4	3	4
6937	19	1	4	5	5	2	2	2	3	2	4	5	4	2	4	4	5	4	4	4	3	4	3	4	4	3	3	4	4	5	4	4	4	5	5
6938	19	1	6	6	6	6	5	5	5	4	5	5	6	6	6	6	5	4	5	5	3	4	2	3	4	5	6	5	6	5	6	6	5	6	5
6939	19	1	5	6	5	5	1	1	5	5	5	6	5	5	5	5	6	6	5	5	1	5	5	5	5	4	5	5	3	5	3	5	4	4	4
6940	19	1	5	6	4	4	4	2	4	4	4	6	4	4	5	5	5	5	6	6	1	5	3	5	5	5	4	6	5	5	4	7	4	6	5
6941	19	1	5	5	5	2	4	1	2	1	5	5	5	1	4	2	5	4	3	4	4	2	3	2	4	6	7	3	4	6	6	6	6	4	5
6942	19	1	2	5	4	3	3	1	3	1	3	5	5	3	5	4	6	4	4	4	3	4	4	4	4	5	5	5	5	6	5	4	5	6	6
6943	19	1	5	5	5	5	5	4	5	5	5	5	6	5	5	5	6	4	5	5	2	4	4	5	5	5	6	5	6	6	6	4	6	6	6
6944	19	1	5	5	5	4	4	2	2	2	2	2	4	2	1	2	5	6	5	5	1	5	2	3	4	5	6	5	5	4	5	4	4	6	4
6945	19	1	4	3	4	3	1	1	1	1	1	2	5	2	4	4	6	1	3	3	2	4	1	3	4	3	3	4	3	3	4	5	4	3	4
6946	19	1	3	5	4	5	2	2	5	5	2	5	4	4	3	5	5	4	5	5	4	4	4	5	2	4	4	4	4	6	4	3	4	4	6
6947	19	1	5	4	4	3	2	1	1	1	2	4	5	3	4	1	6	4	4	4	4	4	2	4	3	4	4	4	4	5	4	5	5	4	4
6948	19	1	5	5	6	1	1	1	4	1	1	1	3	1	3	1	3	5	1	1	3	4	1	1	1	2	4	3	3	3	3	4	4	3	4
6949	19	1	6	6	6	6	6	1	2	1	6	6	6	6	6	6	6	6	6	6	1	1	2	4	4	2	4	3	3	3	4	3	4	4	4
6950	19	1	5	5	5	4	5	3	5	4	5	5	5	5	5	5	6	2	6	6	1	5	4	4	4	3	3	3	3	3	5	4	4	4	5
6951	19	1	5	5	5	3	3	1	1	1	1	5	1	3	3	3	5	2	2	2	5	1	1	1	1	4	4	3	5	3	4	6	4	4	5
6952	19	1	3	4	2	2	1	3	3	4	3	5	3	5	3	3	2	3	3	1	1	5	5	4	2	7	7	7	7	7	7	7	7	7	6
6953	19	1	6	6	5	6	5	1	5	4	5	6	6	1	5	6	6	5	6	5	2	5	1	4	3	5	6	5	5	5	6	6	5	6	4
6954	19	1	5	6	5	5	5	2	5	4	5	5	6	3	4	6	6	3	6	4	3	4	3	4	3	2	4	3	3	3	3	4	4	3	4
6955	19	1	5	6	6	5	5	5	3	2	6	6	5	2	1	5	6	1	6	6	1	5	5	5	5	5	6	3	3	5	5	3	5	5	6
6956	19	1	5	4	5	2	1	2	5	4	5	5	6	4	5	5	6	6	6	6	4	5	5	5	5	4	5	3	5	5	4	4	6	4	6
6957	19	1	6	6	5	4	6	4	5	4	5	4	5	5	5	5	6	4	4	5	1	5	1	1	4	4	4	5	5	5	4	5	5	5	5
6958	19	1	6	6	6	6	6	2	2	2	6	6	6	5	6	6	6	6	6	6	4	4	2	5	5	2	4	3	3	4	3	3	4	4	4
6959	19	1	2	3	3	3	4	2	4	5	2	3	3	2	1	1	6	3	6	5	2	5	4	5	5	5	4	5	5	6	6	6	4	5	5
6960	19	1	5	5	5	4	5	2	5	4	5	5	6	5	5	5	6	2	5	5	2	5	2	4	4	2	4	3	3	4	4	4	4	3	4
6961	19	1	6	6	6	6	6	4	6	6	4	6	6	6	6	6	6	4	6	6	1	5	2	3	3	3	5	3	3	4	4	4	4	4	5
6962	19	1	4	4	4	4	4	2	4	4	4	4	5	4	5	5	5	3	5	5	2	4	3	4	4	4	6	3	3	4	3	4	4	6	5
6963	19	1	6	6	6	2	1	2	4	2	5	5	5	2	2	5	6	5	3	3	5	4	4	3	3	5	5	6	5	5	5	5	5	5	5
6964	19	1	3	4	4	3	4	1	6	6	2	3	4	2	3	3	6	6	4	6	5	3	3	3	3	4	6	4	3	5	4	5	4	5	4
6965	19	1	5	5	5	4	4	1	1	3	3	4	5	4	4	5	5	4	4	5	4	3	2	3	3	2	3	3	3	3	4	3	4	3	4
6966	19	1	4	5	4	5	4	3	4	4	4	4	3	3	4	5	5	4	4	5	3	4	3	3	3	5	3	5	6	5	4	4	5	5	5
6967	19	1	5	4	5	3	6	2	3	3	4	5	4	6	3	5	6	6	6	5	1	1	2	5	5	6	6	6	6	6	6	6	5	6	5
6968	19	1	4	6	2	2	1	2	3	2	2	3	4	1	2	2	5	3	6	4	2	5	3	3	4	5	6	6	3	5	6	5	4	5	6
6969	19	1	6	6	6	2	2	1	5	5	6	6	6	5	5	6	6	4	5	3	1	5	1	1	3	3	4	3	3	4	3	5	5	4	4
6970	19	1	5	5	5	3	4	1	2	3	3	4	6	5	5	6	6	5	5	5	3	4	3	4	4	2	4	3	4	3	3	4	4	3	5
6971	19	1	3	4	2	2	2	1	4	4	3	2	4	3	2	2	6	6	6	6	5	5	5	5	1	7	7	7	6	7	7	7	5	7	7
6972	19	1	5	5	4	4	4	1	2	4	4	5	5	5	5	5	6	5	6	6	3	3	5	4	4	5	6	5	5	5	3	5	5	5	4
6973	19	1	4	4	4	2	5	3	5	4	5	6	5	4	3	3	5	6	5	4	4	4	4	5	5	5	4	5	6	6	5	4	5	6	5
6974	19	1	2	5	5	3	2	2	2	3	5	6	5	3	3	2	6	5	5	4	3	5	3	3	4	2	4	3	3	5	3	3	4	4	5
6975	19	1	6	6	6	6	6	3	5	6	6	6	6	6	6	6	6	6	6	6	1	5	3	5	5	2	4	3	3	4	3	4	4	4	4
6976	19	1	4	4	4	4	2	2	2	1	3	6	6	6	2	2	3	2	5	2	5	5	5	3	3	6	4	6	5	7	7	5	5	7	6
6977	19	1	3	5	4	5	4	2	4	3	4	5	3	4	4	5	5	4	4	5	3	3	2	3	3	4	4	5	4	5	4	5	4	4	5
6978	19	1	4	6	5	2	5	2	6	5	2	5	5	3	5	5	6	5	5	5	2	5	3	5	5	3	4	4	3	4	4	3	4	4	5
6979	19	1	3	6	5	4	4	3	4	3	4	5	4	1	4	5	6	6	6	6	5	5	3	5	5	5	6	5	3	6	5	4	6	3	6
6980	19	1	3	4	5	5	2	1	1	2	5	6	6	1	6	4	5	5	5	5	1	1	3	5	5	2	4	3	3	4	3	4	4	3	4
6981	19	1	5	6	6	1	5	3	5	4	6	6	5	5	6	5	6	6	6	5	1	1	5	5	5	4	5	5	4	5	4	4	4	4	4
6982	19	1	6	6	6	4	4	1	3	3	5	6	5	2	3	5	5	4	4	4	1	4	3	3	4	2	3	4	3	4	4	4	4	4	4
6983	19	1	5	5	5	2	1	1	2	3	1	6	5	1	2	1	5	5	3	3	4	5	3	5	4	6	4	7	6	6	6	3	6	5	6
6984	19	1	5	5	5	3	4	2	3	5	5	5	5	4	5	3	5	5	6	5	2	4	3	4	4	3	4	3	3	5	3	4	4	3	4
6985	19	1	6	6	6	6	5	2	4	2	5	6	5	2	3	6	2	2	4	4	2	4	3	2	3	2	6	3	3	4	3	3	4	3	4
6986	19	1	3	5	4	5	1	2	5	2	5	3	5	5	5	5	6	4	6	4	2	4	3	5	5	3	3	4	4	6	4	3	4	4	5
6987	19	1	6	6	6	4	6	4	4	4	4	4	4	5	5	5	6	6	6	6	1	5	3	1	3	4	5	4	4	5	4	6	5	3	4
6988	19	1	5	5	5	4	4	3	1	2	5	5	5	5	4	5	5	3	5	4	3	2	1	2	2	3	4	3	3	5	3	4	4	3	5
6989	19	1	4	5	6	2	5	2	3	1	3	4	5	4	3	4	5	3	5	4	3	2	4	4	3	6	6	6	6	6	6	6	6	6	6
6990	19	1	6	6	6	1	1	4	3	3	5	6	2	1	2	6	5	1	5	1	2	3	4	2	1	3	5	3	3	4	4	4	4	4	4
6991	19	1	6	6	6	4	4	4	6	5	6	6	5	5	5	5	6	6	6	6	1	5	3	3	3	3	3	4	4	5	3	4	4	4	6
6992	19	1	3	3	4	3	3	1	1	1	4	3	4	3	4	6	6	5	5	5	1	4	1	2	2	5	5	5	5	6	4	5	4	6	6
6993	19	1	2	6	3	3	3	3	4	4	4	5	4	2	4	4	5	3	4	4	1	5	2	2	4	5	6	3	4	5	6	6	4	5	4
6994	19	1	5	5	5	5	5	4	5	4	5	5	6	4	4	4	6	5	5	4	2	5	2	5	5	3	5	3	3	4	3	3	5	3	5
6995	19	1	3	3	3	3	2	3	4	4	2	2	3	3	2	3	5	4	5	5	3	4	4	4	3	7	3	7	7	7	6	6	5	6	7
6996	19	1	6	6	6	2	2	2	3	3	3	1	4	2	3	4	6	2	6	4	2	5	4	5	5	3	5	4	3	3	5	3	4	4	4
6997	19	1	4	5	4	5	5	2	4	3	4	5	4	4	4	4	4	5	5	4	2	4	3	4	4	2	3	3	3	3	3	4	4	4	5
6998	19	1	6	6	6	6	4	4	6	6	6	5	6	1	6	6	6	6	6	6	1	5	3	4	4	5	6	5	4	5	4	4	4	3	4
6999	19	1	4	4	5	3	1	1	3	4	4	5	4	1	5	4	5	5	6	4	2	4	2	3	3	3	3	3	4	5	4	5	4	5	4
7000	19	1	4	4	5	3	2	1	2	1	5	5	4	4	4	5	6	6	6	5	1	5	4	4	4	2	3	3	3	3	5	3	5	3	4
7001	19	1	5	6	6	4	3	3	4	4	4	4	2	1	1	1	5	3	5	5	1	1	1	5	4	3	6	3	3	3	4	6	4	3	4
7002	19	1	4	5	4	4	4	3	4	3	4	5	4	4	4	4	5	5	5	5	2	4	4	4	3	4	6	4	4	5	3	4	4	4	4
7003	19	1	5	5	5	4	5	4	5	6	6	5	6	6	6	4	6	6	6	6	4	4	2	4	4	3	4	5	4	4	4	5	4	3	5
7004	19	1	5	6	5	6	6	3	5	5	4	6	5	4	6	4	6	5	6	6	3	5	5	5	4	3	4	3	3	5	3	3	5	5	5
7005	19	1	3	4	4	4	2	1	2	2	2	4	4	3	3	4	4	5	5	4	4	4	3	4	3	5	4	5	6	6	4	4	4	4	6
7006	19	1	5	6	6	3	2	2	5	2	5	6	6	1	5	6	6	6	6	6	5	4	5	5	5	2	4	3	3	3	3	3	4	3	4
7007	19	1	5	4	5	4	4	2	5	4	4	5	5	3	4	4	5	4	4	5	3	4	4	3	4	4	4	4	5	5	3	4	5	5	6
7008	19	1	4	4	4	2	1	1	4	1	5	6	6	6	5	6	6	6	6	6	2	4	3	4	4	6	5	6	6	6	6	5	5	7	7
7009	19	1	5	5	5	4	5	4	4	4	5	5	5	4	4	5	6	6	6	6	1	5	3	4	3	3	3	4	5	5	3	4	4	4	4
7010	19	1	5	5	5	4	3	4	4	5	5	5	5	4	5	6	6	6	6	3	1	1	2	3	3	2	4	3	3	4	3	4	4	3	5
7011	19	1	2	3	3	4	3	4	3	5	4	4	4	5	5	3	5	6	6	6	2	5	5	5	3	7	6	7	7	7	6	7	7	6	7
7012	19	1	5	5	5	5	1	3	3	2	5	5	6	1	1	1	5	5	5	5	1	5	2	4	4	2	5	3	3	3	3	3	4	3	4
7013	19	1	6	6	6	6	4	4	4	4	4	6	4	4	4	4	6	6	4	4	1	1	1	4	4	2	4	3	3	4	3	4	4	3	4
7014	19	1	5	5	3	1	1	1	1	1	4	5	2	1	1	3	6	6	6	4	2	3	3	3	3	4	5	4	3	5	4	3	5	4	6
7015	19	1	5	5	6	4	5	2	5	2	5	5	5	4	4	5	6	6	6	6	5	4	4	5	5	2	4	3	3	3	3	4	4	3	4
7016	19	1	5	5	4	2	4	1	3	4	4	6	6	6	5	6	6	3	5	6	1	3	2	2	5	5	5	5	4	6	3	3	4	5	5
7017	19	1	5	5	5	4	2	1	5	5	5	5	6	4	3	1	6	6	6	6	4	3	4	4	3	6	6	6	6	6	5	6	5	6	6
7018	19	1	3	2	2	2	2	1	2	1	2	3	3	2	3	2	5	4	5	5	3	4	4	4	3	2	3	4	3	3	3	4	4	3	4
7019	19	1	5	5	4	5	4	3	5	5	4	6	6	2	5	5	6	5	5	5	3	5	4	3	4	4	3	4	4	5	4	4	4	4	4
7020	19	1	3	3	3	3	3	1	6	5	5	5	5	2	5	4	3	3	5	4	4	5	3	3	3	5	6	4	5	5	7	6	5	5	5
7021	19	1	5	4	4	3	2	2	4	4	4	4	4	5	4	4	5	5	5	5	3	4	4	4	4	6	6	6	4	5	4	6	4	6	6
7022	19	1	3	4	5	2	4	4	4	3	3	3	3	2	2	2	4	4	4	5	2	4	4	4	4	5	5	5	6	5	5	6	5	5	6
7023	19	1	5	5	5	5	5	1	5	1	5	5	6	1	5	6	6	6	6	6	3	4	4	5	5	2	3	3	3	5	3	4	4	3	5
7024	19	1	4	5	5	4	5	1	5	4	5	5	5	5	4	5	6	5	5	5	3	4	3	4	5	3	4	3	3	5	6	4	4	4	4
7025	19	1	4	4	5	4	3	2	3	4	4	4	4	4	5	5	5	6	5	5	4	4	2	2	4	3	4	3	3	4	3	4	4	3	6
7026	19	1	6	6	6	6	6	4	4	4	4	5	6	6	6	6	6	6	6	5	4	4	3	3	1	3	6	3	3	3	3	3	4	3	4
7027	19	1	5	5	5	5	5	4	5	5	5	5	6	6	6	6	6	6	6	6	1	5	1	4	4	2	3	3	3	3	4	4	4	3	4
7028	19	1	4	6	5	4	3	3	4	3	4	5	5	5	5	5	6	4	5	5	1	4	2	4	3	5	6	4	6	4	4	5	5	6	5
7029	19	1	3	3	3	3	3	2	3	4	3	3	2	2	2	2	4	3	5	3	3	3	5	5	2	7	7	7	7	7	7	7	7	7	7
7030	19	1	6	6	6	2	1	1	2	2	6	6	6	2	2	6	6	6	6	6	1	1	1	1	1	2	3	3	4	3	3	4	4	3	5
7031	19	1	4	4	5	2	2	2	6	2	1	6	5	1	4	3	5	3	4	5	4	4	2	3	4	2	4	3	3	4	4	4	4	3	4
7032	19	1	4	5	4	2	5	1	3	3	4	5	4	1	3	3	6	6	4	4	3	4	2	1	4	5	6	4	3	6	5	3	6	3	5
7033	19	1	3	5	3	2	1	1	2	3	4	5	5	4	3	2	2	3	4	5	1	4	2	4	2	7	7	7	7	7	7	7	7	7	7
7034	19	1	5	5	5	3	5	1	1	1	5	6	3	3	5	6	6	2	5	4	2	4	2	4	3	3	4	5	3	4	4	3	5	3	4
7035	19	1	4	4	5	4	1	2	3	3	4	5	4	4	4	4	5	2	5	5	4	4	3	3	4	4	4	5	3	5	3	4	5	5	5
7036	19	1	6	6	6	4	4	2	3	4	4	5	6	4	5	5	5	4	6	5	1	3	3	3	3	3	6	3	3	4	3	4	4	3	4
7037	19	1	4	5	5	5	5	5	3	4	5	5	5	5	5	5	6	4	6	6	2	5	3	4	3	6	7	6	4	5	6	6	6	6	6
7038	19	1	5	6	5	1	1	1	4	2	5	6	5	4	6	6	6	4	6	5	1	5	4	4	4	4	4	4	4	5	3	5	4	6	5
7039	19	1	4	5	5	3	5	3	5	5	5	5	6	5	5	6	6	5	5	5	1	4	2	2	3	3	3	5	3	3	4	5	4	3	4
7040	19	1	5	6	5	4	5	3	4	5	5	5	5	5	5	5	5	5	5	5	1	5	3	4	4	3	4	4	4	4	4	4	5	5	5
7041	19	1	4	6	6	3	3	5	5	4	5	6	4	4	5	5	5	6	4	4	2	2	3	4	5	4	5	5	3	4	6	4	4	4	5
7042	19	1	3	5	5	1	1	1	4	1	5	4	6	1	5	5	6	3	4	1	1	5	5	5	5	3	4	4	4	5	4	5	4	3	4
7043	19	1	4	4	4	4	4	2	2	2	1	3	3	2	3	3	4	4	5	4	4	3	2	3	3	1	4	3	3	4	3	3	4	3	4
7044	19	1	4	5	4	4	4	3	4	3	4	4	3	4	3	4	4	4	5	5	3	4	4	3	4	6	6	6	6	6	6	4	4	6	6
7045	19	1	6	6	5	4	4	4	4	6	4	6	6	6	6	6	6	2	6	6	1	3	3	3	3	5	6	4	3	5	5	4	4	3	4
7046	19	1	5	5	5	5	1	1	2	2	5	5	6	5	5	5	6	6	6	3	3	3	4	4	4	2	5	3	3	4	3	3	4	4	4
7047	19	1	6	6	6	5	5	1	5	4	5	6	6	1	6	6	6	1	4	5	1	5	3	3	3	2	4	3	3	5	3	3	4	5	4
7048	19	1	5	5	5	4	3	1	4	4	5	5	5	5	5	5	5	5	5	5	1	4	1	4	3	5	6	5	4	6	6	4	5	5	6
7049	19	1	4	5	5	5	5	4	4	4	5	5	5	5	6	4	6	3	5	4	1	4	3	3	2	4	4	4	3	5	3	5	5	6	4
7050	19	1	3	4	6	1	1	1	1	6	1	6	6	1	6	1	5	5	5	2	2	5	1	2	3	2	4	3	3	4	3	3	4	4	4
7051	19	1	4	4	4	3	5	2	4	4	5	5	4	4	4	5	6	3	6	6	1	4	3	3	4	5	5	6	4	5	5	4	4	5	5
7052	19	1	6	6	6	6	6	3	5	5	6	6	6	1	2	6	6	6	6	6	1	5	1	4	4	4	5	5	4	5	5	3	4	3	5
7053	19	1	4	2	5	3	3	1	2	5	5	6	4	4	5	5	5	3	6	5	2	5	3	3	4	4	4	5	3	4	6	5	4	3	4
7054	19	1	5	5	5	5	5	3	5	3	4	4	6	6	5	5	6	5	6	5	1	5	4	5	5	2	3	3	3	3	4	4	4	3	5
7055	19	1	4	2	3	3	4	1	4	5	5	5	2	1	1	2	5	1	4	4	1	5	3	3	3	3	4	3	3	5	3	3	5	3	4
7056	19	1	6	6	6	5	5	1	4	1	4	5	6	1	2	6	6	6	4	5	3	4	3	3	3	3	3	3	5	3	3	4	5	6	4
7057	19	1	4	6	2	4	2	1	3	5	5	4	3	6	5	6	6	6	6	6	1	1	4	2	3	6	6	5	5	6	6	6	6	6	6
7058	19	1	6	5	5	4	5	3	3	3	3	3	5	5	3	5	5	3	5	3	1	4	2	4	4	3	4	3	6	3	4	5	4	3	4
7059	19	1	4	5	4	5	3	3	2	2	2	5	4	2	4	4	5	5	5	5	4	4	4	4	4	5	4	5	4	4	6	5	4	6	5
7060	19	1	5	5	5	4	4	3	3	3	5	5	4	4	4	5	4	4	4	4	2	4	3	4	4	3	5	4	3	5	3	4	5	3	4
7061	19	1	2	4	5	4	4	2	4	3	4	4	4	4	3	3	5	3	6	6	2	5	4	4	4	5	5	5	6	4	5	5	4	5	6
7062	19	1	5	4	6	2	3	1	4	1	4	3	5	1	3	4	6	2	4	4	1	5	4	2	4	4	4	3	5	5	3	6	4	3	5
7063	19	1	4	6	3	1	2	4	4	4	4	4	4	5	4	4	6	6	6	6	1	5	5	5	5	5	4	7	4	6	4	4	4	3	6
7064	19	1	6	6	6	5	5	5	4	5	6	6	6	5	6	6	6	6	6	5	1	5	2	2	3	2	4	4	4	4	3	3	4	3	4
7065	19	1	5	5	5	5	5	3	4	4	5	4	5	4	4	5	5	3	4	5	2	4	1	3	3	5	5	5	4	5	6	5	5	5	5
7066	19	1	4	4	4	2	5	1	1	1	2	4	5	1	4	5	6	6	6	6	1	5	3	5	5	5	6	6	3	4	6	6	5	4	6
7067	19	1	5	5	5	5	5	4	4	3	4	4	5	3	3	5	5	4	4	4	2	5	2	4	4	4	5	3	5	5	4	5	4	5	4
7068	19	1	4	3	4	3	4	1	2	1	2	3	5	2	2	2	5	2	4	4	4	4	2	3	3	4	5	5	4	5	4	4	4	6	5
7069	19	1	5	5	5	2	6	2	2	2	2	4	5	2	2	4	6	4	6	6	1	5	2	2	4	3	5	3	4	3	4	4	4	4	4
7070	19	1	6	6	5	5	5	4	4	5	5	6	6	4	5	5	6	5	5	4	1	1	3	3	4	2	4	3	3	4	3	4	4	5	5
7071	19	1	3	3	3	2	3	2	3	3	3	3	3	2	1	2	4	4	5	5	4	4	4	4	3	6	5	5	6	6	6	4	6	6	6
7072	19	1	4	5	4	3	5	1	2	5	3	4	5	5	4	2	6	5	6	5	3	4	5	4	4	6	6	6	6	6	7	6	6	6	5
7073	19	1	6	6	6	1	1	1	6	5	1	6	6	1	6	6	6	6	6	6	1	5	5	3	5	2	5	3	3	4	3	3	4	3	4
7074	19	1	5	5	5	3	4	2	4	4	5	5	6	4	4	4	6	4	6	5	2	5	3	4	4	3	3	3	3	3	3	6	5	4	5
7075	19	1	3	5	3	2	1	2	4	3	3	5	4	4	5	5	4	3	6	4	3	3	5	5	5	5	3	5	5	6	5	6	4	6	6
7076	19	1	3	5	3	2	3	1	3	3	3	5	6	2	5	3	6	6	6	6	1	5	3	5	5	6	6	5	6	5	6	5	5	4	6
7077	19	1	4	4	4	3	4	2	2	3	4	4	4	4	4	4	5	5	5	5	3	2	3	3	3	4	6	3	4	5	5	4	4	5	5
7078	19	1	5	6	5	3	4	3	4	3	4	5	5	3	5	5	6	5	3	5	1	5	2	5	5	4	3	4	4	4	6	5	4	4	5
7079	19	1	5	6	5	5	5	2	4	6	5	6	5	5	5	5	6	5	5	6	1	5	1	4	5	2	6	3	3	4	3	3	4	3	4
7080	19	1	6	6	6	5	3	3	6	6	5	6	6	1	6	6	6	3	6	6	1	4	1	4	4	1	4	3	3	4	3	3	4	3	4
7081	19	1	4	4	4	2	2	3	4	2	2	4	5	5	4	2	6	5	4	6	2	4	1	5	4	5	6	6	5	6	6	4	5	4	6
7082	19	1	6	6	6	6	1	1	4	6	6	6	6	6	6	6	6	6	6	6	1	3	1	1	3	1	4	3	3	4	3	3	4	3	4
7083	19	1	3	4	4	4	6	1	2	1	1	5	6	4	6	6	5	4	5	5	3	5	4	4	3	3	4	3	4	5	4	6	4	4	4
7084	19	1	5	5	5	4	4	1	2	2	3	3	3	1	2	2	5	3	5	5	3	3	3	4	4	3	5	4	3	4	6	4	4	4	4
7085	19	1	5	5	5	5	5	4	5	4	5	5	4	2	5	5	5	5	5	5	5	3	3	3	3	3	5	3	3	4	4	3	4	3	4
7086	19	1	3	5	4	1	2	2	2	3	1	2	3	1	3	1	5	2	5	2	1	1	3	2	4	4	4	6	3	5	3	3	4	3	6
7087	19	1	3	5	4	1	2	1	1	3	4	5	4	3	4	4	5	5	5	5	3	4	4	4	4	4	5	3	4	5	6	4	4	5	4
7088	19	1	4	5	4	2	3	1	3	2	2	5	4	3	4	4	5	2	5	5	3	5	4	4	4	4	5	3	4	5	6	4	4	5	4
7089	19	1	5	5	5	3	4	3	4	4	6	5	4	6	6	6	5	3	5	5	5	5	4	4	3	6	6	6	6	6	7	6	7	7	7
7090	19	1	4	5	5	4	3	2	3	2	3	3	5	4	4	4	5	3	4	4	3	3	3	2	3	4	3	5	4	3	3	5	5	4	5
7091	19	1	4	1	4	4	3	2	1	2	3	5	2	3	5	4	5	3	5	4	1	5	3	5	5	4	6	4	4	5	4	4	4	5	4
7092	19	1	4	3	3	4	5	4	5	4	4	4	4	4	5	4	4	5	4	3	4	3	4	3	2	6	7	7	4	5	6	6	7	5	5
7093	19	1	6	6	6	5	6	4	5	6	6	5	6	5	6	6	6	4	6	4	2	4	4	4	4	5	5	6	4	5	4	5	4	6	4
7094	19	1	4	5	5	2	2	2	2	4	3	5	5	2	5	4	5	5	5	5	2	4	3	3	3	5	6	5	4	4	5	4	4	4	5
7095	19	1	6	6	6	6	1	1	1	1	5	6	6	1	3	6	6	4	4	6	1	5	1	3	4	2	3	5	3	3	3	4	4	3	4
7096	19	1	4	6	4	2	5	2	5	3	5	4	5	3	5	5	6	5	6	5	2	5	5	5	5	5	5	5	4	5	6	5	4	6	5
7097	19	1	5	5	5	4	5	4	4	4	5	5	4	5	4	5	4	4	5	4	2	4	2	2	3	3	4	3	5	4	3	4	5	4	4
7098	19	1	3	2	4	1	1	2	2	2	2	2	3	1	6	3	6	3	6	4	1	4	1	2	3	4	4	3	5	6	5	6	5	4	5
7099	19	1	5	6	6	5	4	2	4	4	6	6	4	3	6	6	6	4	6	4	1	1	1	1	1	1	4	3	3	4	3	3	4	3	4
7100	19	1	6	6	6	3	2	2	4	2	6	6	3	1	5	5	6	1	3	2	1	1	1	3	4	4	5	4	4	3	4	5	4	4	5
7101	19	1	5	5	5	3	2	1	1	2	4	3	5	3	2	2	6	6	6	5	2	4	3	4	4	5	3	6	6	5	6	5	6	4	5
7102	19	1	4	5	6	2	1	2	2	2	1	5	5	4	4	2	6	6	6	5	1	5	4	4	4	2	5	3	3	4	3	4	4	3	4
7103	19	1	6	6	6	4	5	5	5	3	5	6	5	5	6	5	6	5	6	6	1	5	4	5	4	5	4	3	6	4	5	7	4	5	5
7104	19	1	5	5	5	1	1	1	1	1	1	1	4	1	2	1	6	4	6	5	2	5	2	3	3	2	4	4	3	4	3	3	4	3	4
7105	19	1	3	3	4	2	1	1	3	2	2	6	6	4	5	6	6	5	1	1	1	1	2	3	2	6	6	5	6	6	6	5	5	6	6
7106	19	1	5	4	5	4	3	3	4	3	2	5	4	2	2	4	5	5	4	5	4	3	2	4	4	4	5	5	4	5	4	4	4	5	4
7107	19	1	4	3	6	2	1	2	3	3	2	5	3	1	2	1	2	4	3	2	4	3	4	2	2	3	5	5	3	4	3	6	4	3	5
7108	19	1	2	4	3	2	5	1	4	5	4	3	2	3	3	2	6	4	5	5	4	4	4	4	3	6	6	6	5	6	4	4	6	6	6
7109	19	1	3	4	5	3	3	3	3	4	4	5	3	2	5	4	4	5	4	3	4	4	4	3	3	5	4	5	5	5	3	5	5	5	5
7110	19	1	4	4	5	1	1	2	4	1	2	4	5	2	2	1	6	2	4	4	5	4	5	4	5	5	4	4	6	6	4	4	5	6	5
7111	19	1	3	5	5	3	3	2	3	5	3	5	4	4	3	5	6	4	4	6	2	4	2	4	5	5	4	5	6	5	6	4	5	6	5
7112	19	1	4	5	5	4	5	4	4	4	5	5	5	3	5	3	5	4	5	4	4	4	2	3	3	3	5	4	4	3	4	4	4	3	4
7113	19	1	5	5	5	1	2	4	5	5	5	4	6	6	6	6	6	2	5	5	1	4	5	5	5	6	6	5	6	6	6	6	7	7	5
7114	19	1	5	6	5	6	6	4	6	4	5	6	5	3	3	6	5	5	5	6	5	3	5	5	5	4	3	4	3	5	4	4	4	5	5
7115	19	1	6	6	6	5	5	4	6	4	6	5	6	5	6	5	6	5	6	5	2	4	5	4	2	2	4	3	3	3	3	6	4	4	4
7116	19	1	2	2	3	3	2	1	1	3	4	4	4	2	4	2	5	3	5	5	2	5	4	4	3	5	5	5	3	6	3	4	5	6	6
7117	19	1	6	6	6	1	2	1	1	2	4	5	6	2	5	5	6	2	6	6	1	5	3	4	4	3	4	4	3	5	3	4	4	3	4
7118	19	1	5	5	4	2	6	1	3	4	4	4	5	3	4	4	6	1	6	5	2	3	4	4	4	5	6	6	5	5	6	4	4	4	5
7119	19	1	5	5	5	2	5	1	2	1	4	4	6	2	5	4	6	5	6	4	2	4	2	3	2	5	5	5	6	5	4	4	5	6	5
7120	19	1	4	4	4	4	4	3	3	3	4	4	4	4	4	4	4	4	5	4	3	3	3	3	3	5	5	3	4	6	4	4	5	5	6
7121	19	1	3	1	3	1	1	1	1	1	3	2	3	2	1	1	5	2	5	3	3	4	3	4	3	4	6	3	3	4	5	4	5	4	6
7122	19	1	6	6	6	6	2	2	2	5	6	6	6	6	6	6	6	4	6	5	1	5	2	4	4	2	4	3	3	4	3	4	4	3	4
7123	19	1	4	4	4	4	4	3	3	3	4	3	3	4	5	4	3	3	3	3	1	4	3	2	5	4	6	3	4	5	6	6	5	4	5
7124	19	1	5	5	5	4	6	2	4	2	5	5	6	1	4	5	5	3	5	3	1	2	1	3	3	5	6	5	5	5	4	6	4	3	4
7125	19	1	5	5	5	5	5	4	4	4	5	5	4	4	4	4	6	5	4	5	1	2	2	2	2	3	3	3	4	3	5	6	4	3	5
7126	19	1	5	5	5	5	4	3	1	4	4	4	4	4	4	5	4	5	5	5	3	4	4	5	4	6	5	6	5	5	6	6	6	5	6
7127	19	1	4	5	4	2	3	2	2	4	1	3	3	3	3	3	5	6	5	4	1	2	3	5	5	5	5	5	4	5	6	4	5	4	6
7128	19	1	4	4	4	4	3	1	3	5	4	4	5	2	5	3	6	4	5	3	3	5	4	4	3	6	4	7	6	6	6	7	4	7	6
7129	19	1	5	5	5	2	3	1	2	1	3	4	4	2	4	4	6	3	5	5	2	5	4	4	4	4	5	4	3	5	5	5	4	4	6
7130	19	1	6	6	6	1	1	1	4	3	3	5	6	1	5	5	5	1	4	1	4	5	2	3	4	3	6	3	3	5	3	3	4	3	4
7131	19	1	4	4	4	4	1	1	4	6	5	4	3	5	4	4	5	5	6	5	1	4	3	5	3	4	4	5	4	5	3	3	4	3	6
7132	19	1	5	5	5	3	5	1	2	2	1	3	4	1	4	5	6	5	5	5	1	5	3	3	3	3	5	3	3	4	4	4	4	5	4
7133	19	1	5	6	5	3	5	1	2	4	5	5	5	3	5	5	5	6	5	6	1	1	1	3	3	5	6	3	4	6	5	4	4	6	5
7134	19	1	6	6	6	4	1	1	5	6	6	6	6	6	6	6	6	6	6	6	2	2	3	4	2	3	5	4	4	3	4	5	5	3	4
7135	19	1	5	6	5	2	5	3	5	4	5	5	5	4	4	4	6	5	5	5	1	5	3	4	4	2	4	4	3	4	4	3	4	3	4
7136	19	1	2	3	2	1	1	1	3	2	1	2	2	1	1	2	4	4	5	5	5	5	5	5	1	7	6	7	6	7	6	4	6	7	6
7137	19	1	6	5	6	2	2	2	3	3	5	5	6	2	5	3	5	3	5	4	3	4	4	4	5	5	6	4	5	5	4	4	5	4	5
7138	19	1	2	2	2	3	1	1	2	3	3	3	3	3	2	3	5	5	5	5	1	4	4	4	4	7	6	7	7	6	7	7	7	7	6
1	19	1	5	5	5	5	5	3	3	3	3	3	6	4	5	6	6	5	5	5	4	5	4	4	4	5	6	5	4	5	4	6	5	3	5
