# Supplementary material for: Exploratory Structural Equation Modeling: Practical Guidelines and Tutorial With a Convenient Online Tool for Mplus
Source: Front Psychiatry. 2022 Jan 7;12:795672. doi: 10.3389/fpsyt.2021.795672 (PMC8779472; doi:10.3389/fpsyt.2021.795672)
Supplement: Supplementary file 1 [file Data_Sheet_1.ZIP › Supplementary Material/1. ICM-CFA/3. MEASUREMENT MODEL 3 - BI-FACTOR CFA .inp]

TITLE: MODEL 3: BiFactor Model

DATA: !Put the data file in the same folder as this file
FILE IS mplus.txt;

VARIABLE:

NAMES ARE
No
DataSet
Lang
MHC_1
MHC_2
MHC_3
MHC_4
MHC_5
MHC_6
MHC_7
MHC_8
MHC_9
MHC_10
MHC_11
MHC_12
MHC_13
MHC_14
BSI_1
BSI_2
BSI_3
BSI_4
BSI_5
BSI_6
BSI_7
BSI_8
BSI_9
BSI_Total
BSI_Soma
BSI_COG
BSI_SEN
BSI_DEP
BSI_FEAR
BSI_HON
BSI_PHOB
BSI_PARA
BSI_PSCHO;

USEVARIABLES ARE
MHC_1
MHC_2
MHC_3
MHC_4
MHC_5
MHC_6
MHC_7
MHC_8
MHC_9
MHC_10
MHC_11
MHC_12
MHC_13
MHC_14;

MISSING ARE ALL (-999); 

ANALYSIS: 
ESTIMATOR=ML; 
PROCESSORS=8;
ROTATION = target(orthogonal);


MODEL:
MENTAL by MHC_1* MHC_2 MHC_3 MHC_4 MHC_5 MHC_6 MHC_7 
          MHC_8 MHC_9 MHC_10 MHC_11 MHC_12 MHC_13 MHC_14;

EMOTION by MHC_1* MHC_2 MHC_3;
SOCWELL by MHC_4* MHC_5 MHC_6 MHC_7 MHC_8;
PSYWELL by MHC_9* MHC_10 MHC_11 MHC_12 MHC_13 MHC_14;

MENTAL-PSYWELL@1; 

MENTAL with EMOTION-PSYWELL@0;
EMOTION with SOCWELL-PSYWELL@0;
SOCWELL with PSYWELL@0;

!Item constrained to be slightly bigger than zero for convergence 
MHC_10@0.03;

OUTPUT: 
sampstat;
stdyx;
tech4; 
