# Supplementary material for: Exploratory Structural Equation Modeling: Practical Guidelines and Tutorial With a Convenient Online Tool for Mplus
Source: Front Psychiatry. 2022 Jan 7;12:795672. doi: 10.3389/fpsyt.2021.795672 (PMC8779472; doi:10.3389/fpsyt.2021.795672)
Supplement: Supplementary file 1 [file Data_Sheet_1.ZIP › Supplementary Material/2. ESEM/4. ESEM MEASUREMENT MODEL - THREE FACTOR.inp]

TITLE: MODEL 4: THREE FIRST ORDER FACTOR ESEM MODEL

DATA: !Put the data file in the same folder as this file
FILE IS mplus.txt;

VARIABLE:

NAMES ARE
No
DataSet
Lang
MHC_1
MHC_2
MHC_3
MHC_4
MHC_5
MHC_6
MHC_7
MHC_8
MHC_9
MHC_10
MHC_11
MHC_12
MHC_13
MHC_14
BSI_1
BSI_2
BSI_3
BSI_4
BSI_5
BSI_6
BSI_7
BSI_8
BSI_9
BSI_Total
BSI_Soma
BSI_COG
BSI_SEN
BSI_DEP
BSI_FEAR
BSI_HON
BSI_PHOB
BSI_PARA
BSI_PSCHO;

USEVARIABLES ARE
MHC_1
MHC_2
MHC_3
MHC_4
MHC_5
MHC_6
MHC_7
MHC_8
MHC_9
MHC_10
MHC_11
MHC_12
MHC_13
MHC_14;

MISSING ARE ALL (-999); 

ANALYSIS:
ESTIMATOR=ML; !Other estimators are also possible, such as MLR.
!PROCESSORS=8; !Replace 8 with the number of logical processors of your CPU and remove !
!STARTS=20; !Convergence problems? Attempt different starting values. Remove ! to enable.
!STITERATION=50000; !Use with STARTS function when your model fails to converge.
ROTATION=TARGET; !Oblimin rotation � default - Use if there is a theoretical argument
!for shared variance amongst factors
!ROTATION=TARGET (orthogonal); !Use if factors are theoretically and
!statistically independent

MODEL:

! (*1) indicates that an exploratory model involving your variables will be requested.
! (~0) indicates that the non-intended cross-loadings are constrained to be as close
! as possible to zero.

EMOTION BY
MHC_1-MHC_3
MHC_4-MHC_8~0
MHC_9-MHC_14~0 (*1);

SOCWELL BY
MHC_4-MHC_8
MHC_1-MHC_3~0
MHC_9-MHC_14~0 (*1);

PSYWELL BY
MHC_9-MHC_14
MHC_1-MHC_3~0
MHC_4-MHC_8~0 (*1);

OUTPUT:
stdyx;
tech4;
!mod(10); !Remove the ! infront of mod to request modification indices.
