# Supplementary material for: Exploratory Structural Equation Modeling: Practical Guidelines and Tutorial With a Convenient Online Tool for Mplus
Source: Front Psychiatry. 2022 Jan 7;12:795672. doi: 10.3389/fpsyt.2021.795672 (PMC8779472; doi:10.3389/fpsyt.2021.795672)
Supplement: Supplementary file 1 [file Data_Sheet_1.ZIP › Supplementary Material/2. ESEM/5. ESEM MEASUREMENT MODEL - H-ESEM.inp]

TITLE: MODEL 5: H-ESEM MODEL (Specified via ESEM-within-CFA)

DATA: !Put the data file in the same folder as this file
FILE IS mplus.txt;

VARIABLE:

NAMES ARE
No
DataSet
Lang
MHC_1
MHC_2
MHC_3
MHC_4
MHC_5
MHC_6
MHC_7
MHC_8
MHC_9
MHC_10
MHC_11
MHC_12
MHC_13
MHC_14
BSI_1
BSI_2
BSI_3
BSI_4
BSI_5
BSI_6
BSI_7
BSI_8
BSI_9
BSI_Total
BSI_Soma
BSI_COG
BSI_SEN
BSI_DEP
BSI_FEAR
BSI_HON
BSI_PHOB
BSI_PARA
BSI_PSCHO;

USEVARIABLES ARE
MHC_1
MHC_2
MHC_3
MHC_4
MHC_5
MHC_6
MHC_7
MHC_8
MHC_9
MHC_10
MHC_11
MHC_12
MHC_13
MHC_14;

MISSING ARE ALL (-999); 

ANALYSIS:
ESTIMATOR=ML; !Other estimators are also possible, such as MLR.
!PROCESSORS=8; !Replace 8 with the number of logical processors of your CPU and remove !
!STARTS=20; !Convergence problems? Attempt different starting values. Remove ! to enable.
!STITERATION=50000; !Use with STARTS function when your model fails to converge.
!ROTATION=TARGET; !No rotation needed within CFA

MODEL:

EMOTION BY
MHC_1@0.934 MHC_2*0.607 MHC_3*0.832 MHC_4*0.290
MHC_5*0.275 MHC_6@0.060 MHC_7*0.061 MHC_8*-0.291
MHC_9*-0.039 MHC_10*0.120 MHC_11*0.326 MHC_12*-0.232
MHC_13@-0.117 MHC_14*0.251;

SOCWELL BY
MHC_4*0.560 MHC_5*0.504 MHC_6@1.155 MHC_7*0.783
MHC_8*0.679 MHC_1@0.104 MHC_2*0.073 MHC_3*0.053
MHC_9*0.278 MHC_10*-0.050 MHC_11*-0.051 MHC_12*0.410
MHC_13@-0.028 MHC_14*-0.024;

PSYWELL BY
MHC_9*0.806 MHC_10*0.740 MHC_11*0.650 MHC_12*0.734
MHC_13@1.081 MHC_14*0.946 MHC_1@0.003 MHC_2*0.273
MHC_3*0.012 MHC_4*0.263 MHC_5*0.299 MHC_6@-0.342
MHC_7*0.100 MHC_8*0.426;

EMOTION*; SOCWELL*; PSYWELL*;

HFACTOR by EMOTION*1 SOCWELL PSYWELL;

EMOTION-HFACTOR@1;

OUTPUT:
stdyx;
tech4;
!mod(10); !Remove the ! infront of mod to request modification indices.
